# Supplementary material for: Salmonella enterica Serovar Typhi in Bangladesh: Exploration of Genomic Diversity and Antimicrobial Resistance
Source: mBio. 2018 Nov 13;9(6):e02112-18. doi: 10.1128/mBio.02112-18 (PMC6234861; doi:10.1128/mBio.02112-18)
Supplement: DATA SET S1 [file mbo005184161sd1.xlsx]

## Sheet: 536_Bangladesh
Sample	Sample Accession	Raw Data Accession	Experiment Accession	Organism	Year	Setting	Age	Sex	AMP	SXT	CHL	CIP	CRO	MDR/ NotMDR	Phenotype	MLST	Genotype	Lineage	Sublineage	QRDR_Mutations	blaTEM-1B	catA1	dfrA7	sul1	sul2	qnrS1	strA	strB	tetA	tetB
311189_201186	ERS2579141	ERR2663461	ERX2679270	S.Typhi	2001	Community			0	0	0	0.25	0.0625	MDR	amp-R,sxt-R,chl-R,cip-R	1	4.3.1	Bd		gyrAD538N gyrAS83Y	Complete	Complete	Complete	Complete	Complete_HQ	Absent	Complete	Complete	Absent	Complete
311189_203186	ERS2579142	ERR2663462	ERX2679271	S.Typhi	2001	Community			0	0	0	0.25	0.0312	MDR	amp-R,sxt-R,chl-R,cip-R	1	4.3.1	Bd		gyrAD538N gyrAS83Y	Complete	Complete	Complete	Complete	Complete_HQ	Absent	Complete	Complete	Absent	Complete
311189_204186	ERS2579143	ERR2663463	ERX2679272	S.Typhi	2001	Community			0	0	0	0.5	0.0625	MDR	amp-R,sxt-R,chl-R,cip-R	1	4.3.1	Bd		gyrAD538N gyrAS83Y	Complete	Complete	Complete	Complete	Complete_HQ	Absent	Complete	Complete	Absent	Complete
311189_206186	ERS2579144	ERR2663464	ERX2679273	S.Typhi	2001	Community			0	0	0	0.5	0.0625	MDR	amp-R,sxt-R,chl-R,cip-R	1	4.3.1	Bd		gyrAD538N gyrAS83Y	Complete	Complete	Complete	Complete	Complete_HQ	Absent	Complete	Complete	Absent	Complete
311189_207186	ERS2579145	ERR2663465	ERX2679274	S.Typhi	2001	Community			0	0	0	0.5	0.0625	MDR	amp-R,sxt-R,chl-R,cip-R	1	4.3.1	Bd		gyrAD538N gyrAS83Y	Complete	Complete	Complete	Complete	Complete_HQ	Absent	Complete	Complete	Absent	Complete
311189_208103	ERS2579146	ERR2663466	ERX2679275	S.Typhi	1999	Community			31	32	28	0.25	0.0156	not-MDR	cip-R	1	4.3.1	I	Ia	gyrAD538N gyrAS83F	Absent	Absent	Absent	Absent	Absent	Absent	Absent	Absent	Absent	Absent
311189_208186	ERS2579147	ERR2663467	ERX2679276	S.Typhi	2001	Community			0	0	0	0.5	0.0312	MDR	amp-R,sxt-R,chl-R,cip-R	1	4.3.1	Bd		gyrAD538N gyrAS83Y	Complete	Complete	Complete	Complete	Complete_HQ	Absent	Complete	Complete	Absent	Complete
311189_209186	ERS2579148	ERR2663468	ERX2679277	S.Typhi	2001	Community			31	33	26	0.25	0.0312	not-MDR	cip-R	1	4.3.1	I	Ia	gyrAD538N gyrAS83F	Absent	Absent	Absent	Absent	Absent	Absent	Absent	Absent	Absent	Absent
311189_210186	ERS2579149	ERR2663469	ERX2679278	S.Typhi	2001	Community			0	0	0	0.5	0.0625	MDR	amp-R,sxt-R,chl-R,cip-R	1	4.3.1	Bd		gyrAD538N gyrAS83Y	Complete	Complete	Complete	Complete	Complete_HQ	Absent	Complete	Complete	Absent	Complete
311189_211186	ERS2579150	ERR2663470	ERX2679279	S.Typhi	2001	Community			27	29	25	0.5	0.0625	not-MDR	cip-R	1	4.3.1	Undefined		gyrAD538N gyrAS83Y	Absent	Absent	Absent	Absent	Absent	Absent	Absent	Absent	Absent	Absent
311189_212186	ERS2579151	ERR2663471	ERX2679280	S.Typhi	2001	Community			0	0	0	0.5	0.0625	MDR	amp-R,sxt-R,chl-R,cip-R	1	4.3.1	Bd		gyrAD538N gyrAS83Y	Complete	Complete	Complete	Complete	Complete_HQ	Absent	Complete	Complete	Absent	Complete
311189_213186	ERS2579152	ERR2663472	ERX2679281	S.Typhi	2001	Community			0	0	0	0.5	0.0625	MDR	amp-R,sxt-R,chl-R,cip-R	1	4.3.1	Bd		gyrAD538N gyrAS83Y	Complete	Complete	Complete	Complete	Complete_HQ	Absent	Complete	Complete	Absent	Complete
311189_214186	ERS2579153	ERR2663473	ERX2679282	S.Typhi	2001	Community			0	0	0	0.5	0.0312	MDR	amp-R,sxt-R,chl-R,cip-R	1	4.3.1	Bd		gyrAD538N gyrAS83Y	Complete	Complete	Complete	Complete	Complete_HQ	Absent	Complete	Complete	Absent	Complete
311189_215186	ERS2579154	ERR2663474	ERX2679283	S.Typhi	2002	Community			0	0	0	0.5	0.0625	MDR	amp-R,sxt-R,chl-R,cip-R	1	4.3.1	Bd		gyrAD538N gyrAS83Y	Complete	Complete	Complete	Complete	Complete_HQ	Absent	Complete	Complete	Absent	Complete
311189_216103	ERS2579155	ERR2663475	ERX2679284	S.Typhi	1999	Community			27	30	24	0.25	0.0312	not-MDR	cip-R	2	3.3	NA		gyrBS464F parEA364V	Absent	Absent	Absent	Absent	Absent	Absent	Absent	Absent	Absent	Absent
311189_217103	ERS2579156	ERR2663476	ERX2679285	S.Typhi	1999	Community			26	29	24	0.0625	0.0312	not-MDR	All Sensitive	2209	2.3.3	NA		gyrBS464F	Absent	Absent	Absent	Absent	Absent	Absent	Absent	Absent	Absent	Absent
311189_217186	ERS2579157	ERR2663477	ERX2679286	S.Typhi	2002	Community			0	0	0	1	0.0625	MDR	amp-R,sxt-R,chl-R,cip-R	1	4.3.1	I	Ia	gyrAD538N	Complete	Complete	Complete	Complete	Complete_HQ	Absent	Complete	Complete	Absent	Complete
311189_218186	ERS2579158	ERR2663478	ERX2679287	S.Typhi	2002	Community			0	0	0	0.5	0.0625	MDR	amp-R,sxt-R,chl-R,cip-R	1	4.3.1	Bd		gyrAD538N gyrAS83Y	Complete	Complete	Complete	Complete	Complete_HQ	Absent	Complete	Complete	Absent	Complete
311189_219186	ERS2579159	ERR2663479	ERX2679288	S.Typhi	2002	Community			0	0	0	0.5	0.0625	MDR	amp-R,sxt-R,chl-R,cip-R	1	4.3.1	Bd		gyrAD538N gyrAS83Y	Complete	Complete	Complete	Complete	Complete_HQ	Absent	Complete	Complete	Absent	Complete
311189_220186	ERS2579160	ERR2663480	ERX2679289	S.Typhi	2002	Community			0	0	0	0.25	0.0312	MDR	amp-R,sxt-R,chl-R,cip-R	1	4.3.1	Bd		gyrAD538N gyrAS83Y	Complete	Complete	Complete	Complete	Complete_HQ	Absent	Complete	Complete	Absent	Complete
311189_221186	ERS2579161	ERR2663481	ERX2679290	S.Typhi	2002	Community			0	0	0	0.5	0.0625	MDR	amp-R,sxt-R,chl-R,cip-R	1	4.3.1	Bd		gyrAD538N gyrAS83Y	Complete	Complete	Complete	Complete	Truncated_FJ	Absent	Complete	Complete	Absent	Complete
311189_222186	ERS2579162	ERR2663482	ERX2679291	S.Typhi	2002	Community			31	33	29	0.5	0.0625	not-MDR	cip-R	2	3.3	NA		gyrAS83F parEA364V	Absent	Absent	Absent	Absent	Absent	Absent	Absent	Absent	Absent	Absent
311189_223186	ERS2579163	ERR2663483	ERX2679292	S.Typhi	2002	Community			0	0	0	0.5	0.0625	MDR	amp-R,sxt-R,chl-R,cip-R	1	4.3.1	Bd		gyrAD538N gyrAS83Y	Complete	Complete	Complete	Complete	Complete_HQ	Absent	Complete	Complete	Absent	Complete
311189_224186	ERS2579164	ERR2663484	ERX2679293	S.Typhi	2002	Community			0	0	0	0.5	0.0625	MDR	amp-R,sxt-R,chl-R,cip-R	1	4.3.1	Bd		gyrAD538N gyrAS83Y	Complete	Complete	Complete	Complete	Complete_HQ	Absent	Complete	Complete	Absent	Complete
311189_225186	ERS2579165	ERR2663485	ERX2679294	S.Typhi	2002	Community			0	0	0	0.5	0.0625	MDR	amp-R,sxt-R,chl-R,cip-R	1	4.3.1	Bd		gyrAD538N gyrAS83Y	Complete	Complete	Complete	Complete	Complete_HQ	Absent	Complete	Complete	Absent	Complete
311189_226186	ERS2579166	ERR2663486	ERX2679295	S.Typhi	2002	Community			0	0	0	0.5	0.0625	MDR	amp-R,sxt-R,chl-R,cip-R	1	4.3.1	Bd		gyrAD538N gyrAS83Y	Complete	Complete	Complete	Complete	Complete_HQ	Absent	Complete	Complete	Absent	Complete
311189_230186	ERS2579167	ERR2663487	ERX2679296	S.Typhi	2002	Community			0	0	0	0.25	0.0312	MDR	amp-R,sxt-R,chl-R,cip-R	1	4.3.1	I	Ia	gyrAD538N gyrAS83F	Complete	Complete	Complete	Complete	Complete_HQ	Absent	Complete	Complete	Absent	Absent
311189_231186	ERS2579168	ERR2663488	ERX2679297	S.Typhi	2005	Community	57	Male	0	0	0	0.25	0.0625	MDR	amp-R,sxt-R,chl-R,cip-R	1	4.3.1	I	Ia	gyrAD538N gyrAS83F	Complete	Complete	Complete	Complete	Complete_HQ	Absent	Complete	Complete	Absent	Absent
311189_232103	ERS2579169	ERR2663489	ERX2679298	S.Typhi	1999	Community			30	34	27	0.0625	0.0312	not-MDR	All Sensitive	2209	2.3.3	NA		gyrBS464F	Absent	Absent	Absent	Absent	Absent	Absent	Absent	Absent	Absent	Absent
311189_234186	ERS2579170	ERR2663490	ERX2679299	S.Typhi	2005	Community	10	Male	0	0	0	0.125	0.0156	MDR	amp-R,sxt-R,chl-R,cip-R	1	4.3.1	I	Ia	gyrAD538N gyrAS83F	Complete	Complete	Complete	Complete	Complete_HQ	Absent	Complete	Complete	Absent	Absent
311189_235103	ERS2579171	ERR2663491	ERX2679300	S.Typhi	1999	Community			0	0	0	0.0312	0.0312	MDR	amp-R,sxt-R,chl-R	1	4.3.1	I	Ia	gyrAD538N	Complete	Complete	Complete	Complete	Complete_HQ	Absent	Complete	Complete	Absent	Absent
311189_235186	ERS2579172	ERR2663492	ERX2679301	S.Typhi	2005	Community	60	Male	36	32	30	0.0156	0.0156	not-MDR	All Sensitive	2	3.3	NA		parEA364V	Absent	Absent	Absent	Absent	Absent	Absent	Absent	Absent	Absent	Absent
311189_236186	ERS2579173	ERR2663493	ERX2679302	S.Typhi	2005	Community	7	Male	31	0	0	0.125	0.0312	not-MDR	sxt-R,chl-R,cip-R	1	4.3.1	I	Ia	gyrAD538N gyrAS83F	Absent	Complete	Complete	Complete	Absent	Absent	Absent	Absent	Absent	Absent
311189_237103	ERS2579174	ERR2663494	ERX2679303	S.Typhi	1999	Community			31	32	27	0.0156	0.0008	not-MDR	All Sensitive	2	3.3	NA		parEA364V	Absent	Absent	Absent	Absent	Absent	Absent	Absent	Absent	Absent	Absent
311189_237186	ERS2579175	ERR2663495	ERX2679304	S.Typhi	2005	Community	42	Male	32	0	0	0.5	0.0312	not-MDR	sxt-R,chl-R,cip-R	1	4.3.1	I	Ia	gyrAD538N gyrAS83F	Absent	Complete	Complete	Complete	Absent	Absent	Absent	Absent	Absent	Absent
311189_238186	ERS2579176	ERR2663496	ERX2679305	S.Typhi	2005	Community	96	Male	0	0	0	0.5	0.0312	MDR	amp-R,sxt-R,chl-R,cip-R	1	4.3.1	I	Ia	gyrAD538N gyrAS83F	Complete	Complete	Complete	Complete	Complete_HQ	Absent	Complete	Complete	Absent	Absent
311189_239103	ERS2579177	ERR2663497	ERX2679306	S.Typhi	1999	Community			32	35	29	0.0156	0.0008	not-MDR	All Sensitive	2209	2.3.3	NA		No Mutation	Absent	Absent	Absent	Absent	Absent	Absent	Absent	Absent	Absent	Absent
311189_239186	ERS2579178	ERR2663498	ERX2679307	S.Typhi	2005	Community	300	Female	30	32	28	0.0156	0.0156	not-MDR	All Sensitive	2	3.3	NA		parEA364V	Absent	Absent	Absent	Absent	Absent	Absent	Absent	Absent	Absent	Absent
311189_240186	ERS2579179	ERR2663499	ERX2679308	S.Typhi	2005	Community	132	Male	0	0	0	16	0.0625	MDR	amp-R,sxt-R,chl-R,cip-R	1	4.3.1	I	Ia	gyrAD538N gyrAD87G gyrAS83F parCE84K	Complete	Complete	Complete	Complete	Truncated_FJ	Absent	Complete	Complete	Absent	Absent
311189_241186	ERS2579180	ERR2663500	ERX2679309	S.Typhi	2005	Community	252	Male	0	0	0	16	0.0625	MDR	amp-R,sxt-R,chl-R,cip-R	1	4.3.1	I	Ia	gyrAD538N gyrAD87G gyrAS83F parCE84K	Complete	Complete	Complete	Complete	Complete_HQ	Absent	Complete	Complete	Absent	Absent
311189_242186	ERS2579181	ERR2663501	ERX2679310	S.Typhi	2005	Community	228	Female	0	0	0	16	0.0312	MDR	amp-R,sxt-R,chl-R,cip-R	1	4.3.1	I	Ia	gyrAD538N gyrAD87G gyrAS83F parCE84K	Complete	Complete	Complete	Complete	Complete_HQ	Absent	Complete	Complete	Absent	Absent
311189_243186	ERS2579182	ERR2663502	ERX2679311	S.Typhi	2005	Community	37	Male	27	29	25	0.125	0.0312	not-MDR	cip-R	2	3.3	NA		gyrBS464Y parEA364V	Absent	Absent	Absent	Absent	Absent	Absent	Absent	Absent	Absent	Absent
311189_244103	ERS2579183	ERR2663503	ERX2679312	S.Typhi	1999	Community			0	0	0	0.25	0.0312	MDR	amp-R,sxt-R,chl-R,cip-R	1	4.3.1	I	Ia	gyrAD538N gyrAD87N	Complete	Complete	Complete	Complete	Complete_HQ	Absent	Complete	Complete	Absent	Absent
311189_244186	ERS2579184	ERR2663504	ERX2679313	S.Typhi	2005	Community	72	Male	0	0	0	0.25	0.0625	MDR	amp-R,sxt-R,chl-R,cip-R	1	4.3.1	I	Ia	gyrAD538N gyrAS83F	Complete	Complete	Complete	Complete	Complete_HQ	Absent	Complete	Complete	Absent	Absent
311189_245103	ERS2579185	ERR2663505	ERX2679314	S.Typhi	1999	Community			0	0	0	0.25	0.0312	MDR	amp-R,sxt-R,chl-R,cip-R	1	4.3.1	I	Ia	gyrAD538N gyrAD87N	Complete	Complete	Complete	Complete	Complete_HQ	Absent	Complete	Complete	Absent	Absent
311189_245186	ERS2579186	ERR2663506	ERX2679315	S.Typhi	2005	Community	60	Female	28	30	27	0.0156	0.0312	not-MDR	All Sensitive	2209	2.3.3	NA		No Mutation	Absent	Absent	Absent	Absent	Absent	Absent	Absent	Absent	Absent	Absent
311189_246103	ERS2579187	ERR2663507	ERX2679316	S.Typhi	1999	Community			0	0	0	0.25	0.0312	MDR	amp-R,sxt-R,chl-R,cip-R	1	4.3.1	I	Ia	gyrAD538N gyrAD87N	Complete	Complete	Complete	Complete	Complete_HQ	Absent	Complete	Complete	Absent	Absent
311189_246186	ERS2579188	ERR2663508	ERX2679317	S.Typhi	2005	Community	30	Male	32	34	28	0.25	0.0156	not-MDR	cip-R	2	3.2.2	NA		gyrAS83F	Absent	Absent	Absent	Absent	Absent	Absent	Absent	Absent	Absent	Absent
311189_247103	ERS2579189	ERR2663509	ERX2679318	S.Typhi	1999	Community			32	32	28	0.25	0.0312	not-MDR	cip-R	2	3.3	NA		gyrAS83F parEA364V	Absent	Absent	Absent	Absent	Absent	Absent	Absent	Absent	Absent	Absent
311189_247186	ERS2579190	ERR2663510	ERX2679319	S.Typhi	2005	Community	60	Male	30	31	25	0.0008	0.0312	not-MDR	All Sensitive	2	2.5	NA		No Mutation	Absent	Absent	Absent	Absent	Absent	Absent	Absent	Absent	Absent	Absent
311189_248186	ERS2579191	ERR2663511	ERX2679320	S.Typhi	2005	Community	108	Female	0	0	0	0.25	0.125	MDR	amp-R,sxt-R,chl-R,cip-R	1	4.3.1	Bd		gyrAD538N gyrAS83Y	Complete	Complete	Complete	Complete	Complete_HQ	Absent	Complete	Complete	Absent	Complete
311189_249103	ERS2579192	ERR2663512	ERX2679321	S.Typhi	1999	Community			30	29	26	0.0008	0.0008	not-MDR	All Sensitive	2	3.3	NA		parEA364V	Absent	Absent	Absent	Absent	Absent	Absent	Absent	Absent	Absent	Absent
311189_249186	ERS2579193	ERR2663513	ERX2679322	S.Typhi	2005	Community	48	Female	30	32	27	0.125	0.0312	not-MDR	cip-R	2	3.3	NA		gyrAA119E parEA364V	Absent	Absent	Absent	Absent	Absent	Absent	Absent	Absent	Absent	Absent
311189_250103	ERS2579194	ERR2663514	ERX2679323	S.Typhi	1999	Community			27	31	28	0.0156	0.0008	not-MDR	All Sensitive	2209	2.3.3	NA		No Mutation	Absent	Absent	Absent	Absent	Absent	Absent	Absent	Absent	Absent	Absent
311189_250186	ERS2579195	ERR2663515	ERX2679324	S.Typhi	2005	Community	120	Male	0	0	0	0.25	0.0156	MDR	amp-R,sxt-R,chl-R,cip-R	1	4.3.1	I	Ia	gyrAD538N gyrAS83F	Complete	Complete	Complete	Complete	Complete_HQ	Absent	Complete	Complete	Absent	Absent
311189_251103	ERS2579196	ERR2663516	ERX2679325	S.Typhi	1999	Community			0	0	0	0.25	0.0312	MDR	amp-R,sxt-R,chl-R,cip-R	1	4.3.1	I	Ia	gyrAD538N gyrAD87N	Complete	Complete	Complete	Complete	Complete_HQ	Absent	Complete	Complete	Absent	Absent
311189_251186	ERS2579197	ERR2663517	ERX2679326	S.Typhi	2005	Community	120	Female	0	0	0	0.5	0.0625	MDR	amp-R,sxt-R,chl-R,cip-R	1	4.3.1	I	Ia	gyrAD538N gyrAS83F	Complete	Complete	Complete	Complete	Complete_HQ	Absent	Complete	Complete	Absent	Absent
311189_252186	ERS2579198	ERR2663518	ERX2679327	S.Typhi	2005	Community	360	Male	0	0	0	1	0.0625	MDR	amp-R,sxt-R,chl-R,cip-R	1	4.3.1	Bd		gyrAD538N gyrAS83Y parCS80R	Complete	Complete	Complete	Complete	Complete_HQ	Absent	Complete	Complete	Absent	Complete
311189_253103	ERS2579199	ERR2663519	ERX2679328	S.Typhi	1999	Community			0	0	0	0.25	0.0312	MDR	amp-R,sxt-R,chl-R,cip-R	1	4.3.1	I	Ia	gyrAD538N gyrAD87N	Complete	Complete	Complete	Complete	Complete_HQ	Absent	Complete	Complete	Absent	Absent
311189_253186	ERS2579200	ERR2663520	ERX2679329	S.Typhi	2005	Community	30	Female	30	30	26	0.0008	0.0625	not-MDR	All Sensitive	2	2	NA		No Mutation	Absent	Absent	Absent	Absent	Absent	Absent	Absent	Absent	Absent	Absent
311189_254186	ERS2579201	ERR2663521	ERX2679330	S.Typhi	2006	Community	60	Female	0	0	0	0.25	0.0625	MDR	amp-R,sxt-R,chl-R,cip-R	1	4.3.1	I	Ia	gyrAD538N gyrAS83F	Complete	Complete	Complete	Complete	Complete_HQ	Absent	Complete	Complete	Absent	Absent
311189_255186	ERS2579202	ERR2663522	ERX2679331	S.Typhi	2006	Community	168	Female	0	0	0	16	0.0625	MDR	amp-R,sxt-R,chl-R,cip-R	1	4.3.1	I	Ia	gyrAD538N gyrAD87G gyrAS83F parCE84K	Complete	Complete	Complete	Complete	Complete_HQ	Absent	Complete	Complete	Absent	Absent
311189_256103	ERS2579203	ERR2663523	ERX2679332	S.Typhi	1999	Community			30	31	28	0.0156	0.0156	not-MDR	All Sensitive	2	3.3	NA		parEA364V	Absent	Absent	Absent	Absent	Absent	Absent	Absent	Absent	Absent	Absent
311189_256186	ERS2579204	ERR2663524	ERX2679333	S.Typhi	2006	Community	48	Female	31	0	0	0.0625	0.0625	not-MDR	sxt-R,chl-R	1	4.3.1	I	Ia	gyrAD538N gyrAD87N	Absent	Complete	Complete	Complete	Absent	Absent	Absent	Absent	Absent	Absent
311189_257103	ERS2579205	ERR2663525	ERX2679334	S.Typhi	2000	Community			29	30	24	0.25	0.0312	not-MDR	cip-R	2	3.3	NA		gyrAS83F parEA364V	Absent	Truncated	Absent	Absent	Absent	Absent	Absent	Absent	Absent	Absent
311189_257186	ERS2579206	ERR2663526	ERX2679335	S.Typhi	2006	Community	141	Male	0	0	0	0.25	0.0625	MDR	amp-R,sxt-R,chl-R,cip-R	1	4.3.1	I	Ia	gyrAD538N gyrAS83F	Complete	Complete	Complete	Complete	Complete_HQ	Absent	Complete	Complete	Absent	Absent
311189_258103	ERS2579207	ERR2663527	ERX2679336	S.Typhi	2000	Community			25	29	22	0.25	0.0312	not-MDR	cip-R	1	4.3.1	Undefined		gyrAD538N gyrAS83Y	Absent	Absent	Absent	Absent	Absent	Absent	Absent	Absent	Absent	Absent
311189_258186	ERS2579208	ERR2663528	ERX2679337	S.Typhi	2006	Community	72	Female	30	30	28	0.0156	0.0312	not-MDR	All Sensitive	2	2.2	NA		No Mutation	Absent	Absent	Absent	Absent	Absent	Absent	Absent	Absent	Absent	Absent
311189_259103	ERS2579209	ERR2663529	ERX2679338	S.Typhi	2000	Community			0	0	0	0.25	0.0312	MDR	amp-R,sxt-R,chl-R,cip-R	1	4.3.1	Bd		gyrAD538N gyrAS83Y	Complete	Complete	Complete	Complete	Complete_HQ	Absent	Complete	Complete	Absent	Complete
311189_259186	ERS2579210	ERR2663530	ERX2679339	S.Typhi	2006	Community	27		0	0	0	0.25	0.0625	MDR	amp-R,sxt-R,chl-R,cip-R	1	4.3.1	Bd		gyrAD538N gyrAS83Y	Complete	Complete	Complete	Complete	Complete_HQ	Absent	Complete	Complete	Absent	Complete
311189_261186	ERS2579211	ERR2663531	ERX2679340	S.Typhi	2006	Community	60	Male	30	31	26	0.0156	0.0008	not-MDR	All Sensitive	2	3.3	NA		parEA364V	Absent	Absent	Absent	Absent	Absent	Absent	Absent	Absent	Absent	Absent
311189_262103	ERS2579212	ERR2663532	ERX2679341	S.Typhi	2000	Community			27	28	24	0.25	0.0312	not-MDR	cip-R	1	4.3.1	Undefined		gyrAD538N gyrAS83Y	Truncated	Absent	Absent	Absent	Absent	Absent	Absent	Absent	Absent	Absent
311189_262186	ERS2579213	ERR2663533	ERX2679342	S.Typhi	2006	Community	72	Female	28	0	0	0.125	0.0625	not-MDR	sxt-R,chl-R,cip-R	1	4.3.1	I	Ia	gyrAD538N gyrAS83F	Absent	Complete	Complete	Complete	Absent	Absent	Absent	Absent	Absent	Absent
311189_263103	ERS2579214	ERR2663534	ERX2679343	S.Typhi	2000	Community			0	0	0	0.25	0.0312	MDR	amp-R,sxt-R,chl-R,cip-R	1	4.3.1	I	Ia	gyrAD538N gyrAS83F	Complete	Complete	Complete	Complete	Complete_HQ	Absent	Complete	Complete	Absent	Absent
311189_263186	ERS2579215	ERR2663535	ERX2679344	S.Typhi	2006	Community	30	Female	0	0	0	16	0.0625	MDR	amp-R,sxt-R,chl-R,cip-R	1	4.3.1	I	Ia	gyrAD538N gyrAS83F	Complete	Complete	Complete	Complete	Complete_HQ	Absent	Complete	Complete	Absent	Absent
311189_264103	ERS2579216	ERR2663536	ERX2679345	S.Typhi	2000	Community			0	0	0	0.25	0.0312	MDR	amp-R,sxt-R,chl-R,cip-R	1	4.3.1	Bd		gyrAD538N gyrAS83Y	Complete	Complete	Complete	Complete	Complete_HQ	Absent	Complete	Complete	Absent	Complete
311189_264186	ERS2579217	ERR2663537	ERX2679346	S.Typhi	2006	Community	48	Female	0	0	0	0.5	0.0312	MDR	amp-R,sxt-R,chl-R,cip-R	1	4.3.1	I	Ia	gyrAD538N gyrAS83F	Complete	Complete	Complete	Complete	Complete_HQ	Absent	Complete	Complete	Absent	Absent
311189_265103	ERS2579218	ERR2663538	ERX2679347	S.Typhi	2000	Community			0	0	0	0.25	0.0312	MDR	amp-R,sxt-R,chl-R,cip-R	1	4.3.1	Bd		gyrAD538N gyrAS83Y	Complete	Complete	Complete	Complete	Complete_HQ	Absent	Complete	Complete	Absent	Complete
311189_265186	ERS2579219	ERR2663539	ERX2679348	S.Typhi	2006	Community	108	Female	29	17	0	0.25	0.0625	not-MDR	chl-R,cip-R	1	4.3.1	Bd		gyrAD538N gyrAS83Y	Absent	Complete	Complete	Complete	Absent	Absent	Absent	Absent	Absent	Complete
311189_266186	ERS2579220	ERR2663540	ERX2679349	S.Typhi	2006	Community	17	Male	32	34	30	0.0008	0.0156	not-MDR	All Sensitive	2	2.1.7	NA		No Mutation	Absent	Absent	Absent	Absent	Absent	Absent	Absent	Absent	Absent	Absent
311189_267186	ERS2579222	ERR2663542	ERX2679351	S.Typhi	2006	Community	27	Female	30	31	28	0.25	0.0312	not-MDR	cip-R	2	3.3	NA		gyrAS83F parEA364V	Absent	Absent	Absent	Absent	Absent	Absent	Absent	Absent	Absent	Absent
311189_268103	ERS2579223	ERR2663543	ERX2679352	S.Typhi	2000	Community			0	32	26	0.0156	32.1	not-MDR	amp-R,cro-R	2	3.3	NA		parEA364V	Complete	Absent	Absent	Absent	Absent	Absent	Absent	Absent	Absent	Absent
311189_268186	ERS2579224	ERR2663544	ERX2679353	S.Typhi	2006	Community	54	Male	0	0	0	0.0156	0.0625	MDR	amp-R,sxt-R,chl-R	1	4.3.1	I	Ia	gyrAD538N	Complete	Complete	Complete	Complete	Complete_HQ	Absent	Complete	Complete	Absent	Absent
311189_269103	ERS2579225	ERR2663545	ERX2679354	S.Typhi	2000	Community			29	26	24	0.25	0.0312	not-MDR	cip-R	1	4.3.1	Bd		gyrAD538N gyrAD87Y	Absent	Absent	Absent	Absent	Absent	Absent	Absent	Absent	Absent	Absent
311189_269186	ERS2579226	ERR2663546	ERX2679355	S.Typhi	2006	Community	108	Male	30	33	26	0.0312	0.0312	not-MDR	All Sensitive	1	4.3.1	I	Ia	gyrAD538N	Absent	Absent	Absent	Absent	Absent	Absent	Absent	Absent	Absent	Absent
311189_270103	ERS2579227	ERR2663547	ERX2679356	S.Typhi	2000	Community			29	30	25	0.25	0.0312	not-MDR	cip-R	1	4.3.1	Bd		gyrAD538N gyrAS83F	Absent	Absent	Absent	Absent	Absent	Absent	Absent	Absent	Absent	Absent
311189_270186	ERS2579228	ERR2663548	ERX2679357	S.Typhi	2006	Community	18	Male	0	0	0	0.5	0.0625	MDR	amp-R,sxt-R,chl-R,cip-R	1	4.3.1	I	Ia	gyrAD538N gyrAS83Y	Complete	Complete	Complete	Complete	Complete_HQ	Absent	Complete	Complete	Absent	Absent
311189_271103	ERS2579229	ERR2663549	ERX2679358	S.Typhi	2000	Community			34	36	30	0.25	0.0156	not-MDR	cip-R	1	4.3.1	Bd		gyrAD538N gyrAS83F	Absent	Absent	Absent	Absent	Absent	Absent	Absent	Absent	Absent	Absent
311189_271186	ERS2579230	ERR2663550	ERX2679359	S.Typhi	2006	Community	18	Female	31	0	0	0.5	0.0312	not-MDR	sxt-R,chl-R,cip-R	1	4.3.1	I	Ia	gyrAD538N gyrAD87N	Absent	Complete	Complete	Complete	Absent	Absent	Absent	Absent	Absent	Absent
311189_272103	ERS2579231	ERR2663551	ERX2679360	S.Typhi	2000	Community			31	33	27	0.25	0.0312	not-MDR	cip-R	2	3.3	NA		gyrAS83F parEA364V	Absent	Absent	Absent	Absent	Absent	Absent	Absent	Absent	Absent	Absent
311189_272186	ERS2579232	ERR2663552	ERX2679361	S.Typhi	2006	Community	144	Female	30	31	25	0.25	0.0312	not-MDR	cip-R	2	3.2.2	NA		gyrAS83F	Absent	Absent	Absent	Absent	Absent	Absent	Absent	Absent	Absent	Absent
311189_273103	ERS2579233	ERR2663553	ERX2679362	S.Typhi	2000	Community			28	30	25	0.25	0.0625	not-MDR	cip-R	1	4.3.1	Undefined		gyrAD538N gyrAS83Y	Absent	Absent	Absent	Absent	Absent	Absent	Absent	Absent	Absent	Absent
311189_273186	ERS2579234	ERR2663554	ERX2679363	S.Typhi	2006	Community	22	Female	0	0	0	0.5	0.0312	MDR	amp-R,sxt-R,chl-R,cip-R	1	4.3.1	I	Ia	gyrAD538N gyrAS83F	Complete	Complete	Complete	Complete	Complete_HQ	Absent	Complete	Complete	Absent	Absent
311189_274103	ERS2579235	ERR2663555	ERX2679364	S.Typhi	2000	Community			29	32	26	0.25	0.0312	not-MDR	cip-R	1	4.3.1	Bd		gyrAD538N gyrAS83F	Absent	Absent	Absent	Absent	Absent	Absent	Absent	Absent	Absent	Absent
311189_275103	ERS2579236	ERR2663556	ERX2679365	S.Typhi	2000	Community			0	0	0	0.5	0.0312	MDR	amp-R,sxt-R,chl-R,cip-R	1	4.3.1	Bd		gyrAD538N gyrAS83Y	Complete	Complete	Complete	Complete	Complete_HQ	Absent	Complete	Complete	Absent	Complete
311189_276103	ERS2579237	ERR2663557	ERX2679366	S.Typhi	2000	Community			26	27	24	0.5	0.0312	not-MDR	cip-R	1	4.3.1	Undefined		gyrAD538N gyrAS83Y	Absent	Absent	Absent	Absent	Absent	Absent	Absent	Absent	Absent	Absent
311189_276186	ERS2579238	ERR2663558	ERX2679367	S.Typhi	2006	Community	43	Male	33	32	29	0.0156	0.0156	not-MDR	All Sensitive	2	3.2.2	NA		No Mutation	Absent	Absent	Absent	Absent	Absent	Absent	Absent	Absent	Absent	Absent
311189_277103	ERS2579239	ERR2663559	ERX2679368	S.Typhi	2000	Community			29	30	24	0.5	0.0312	not-MDR	cip-R	1	4.3.1	Undefined		gyrAD538N gyrAS83Y	Absent	Absent	Absent	Absent	Absent	Absent	Absent	Absent	Absent	Absent
311189_277186	ERS2579240	ERR2663560	ERX2679369	S.Typhi	2006	Community	122	Male	0	31	26	4	0.0625	not-MDR	amp-R,cip-R	1	4.3.1	Bd	Bdq	gyrAD538N gyrAS83Y	Complete	Absent	Absent	Absent	Complete_GQ	Complete	Absent	Absent	Complete	Absent
311189_278103	ERS2579241	ERR2663561	ERX2679370	S.Typhi	2000	Community			28	29	24	0.5	0.0312	not-MDR	cip-R	1	4.3.1	Undefined		gyrAD538N gyrAS83Y	Absent	Absent	Absent	Absent	Absent	Absent	Absent	Absent	Absent	Absent
311189_278186	ERS2579242	ERR2663562	ERX2679371	S.Typhi	2006	Community	30	Male	0	0	0	0.5	0.0625	MDR	amp-R,sxt-R,chl-R,cip-R	1	4.3.1	I	Ia	gyrAD538N gyrAS83F	Complete	Complete	Complete	Complete	Complete_HQ	Absent	Complete	Complete	Absent	Absent
311189_279103	ERS2579243	ERR2663563	ERX2679372	S.Typhi	2000	Community			0	0	0	0.5	0.0312	MDR	amp-R,sxt-R,chl-R,cip-R	1	4.3.1	Bd		gyrAD538N gyrAS83Y	Complete	Complete	Complete	Complete	Complete_HQ	Absent	Complete	Complete	Absent	Complete
311189_279186	ERS2579244	ERR2663564	ERX2679373	S.Typhi	2006	Community	132	Male	32	0	0	0.25	0.0625	not-MDR	sxt-R,chl-R,cip-R	1	4.3.1	I	Ia	gyrAD538N gyrAS83F	Absent	Complete	Complete	Complete	Absent	Absent	Absent	Absent	Absent	Absent
311189_280186	ERS2579245	ERR2663565	ERX2679374	S.Typhi	2006	Community	11	Male	32	34	28	0.0156	0.0312	not-MDR	All Sensitive	2	3.3	NA		parEA364V	Absent	Absent	Absent	Absent	Absent	Absent	Absent	Absent	Absent	Absent
311189_281186	ERS2579246	ERR2663566	ERX2679375	S.Typhi	2006	Community	240	Male	29	0	0	0.5	0.0625	not-MDR	sxt-R,chl-R,cip-R	1	4.3.1	I	Ia	gyrAD538N gyrAS83F	Absent	Complete	Complete	Complete	Complete_HQ	Absent	Complete	Complete	Absent	Absent
311189_282103	ERS2579247	ERR2663567	ERX2679376	S.Typhi	2000	Community			29	30	25	0.5	0.0312	not-MDR	cip-R	1	4.3.1	Undefined		gyrAD538N gyrAS83Y	Absent	Absent	Absent	Absent	Absent	Absent	Absent	Absent	Absent	Absent
311189_282186	ERS2579248	ERR2663568	ERX2679377	S.Typhi	2006	Community	192	Male	28	22	0	1	0.0625	not-MDR	chl-R,cip-R	1	4.3.1	I	Ia	gyrAD538N gyrAS83F	Absent	Complete	Complete	Complete	Absent	Absent	Absent	Absent	Absent	Absent
311189_284103	ERS2579249	ERR2663569	ERX2679378	S.Typhi	2000	Community			30	31	26	0.5	0.0312	not-MDR	cip-R	1	4.3.1	Undefined		gyrAD538N gyrAS83Y	Truncated	Absent	Absent	Absent	Absent	Absent	Absent	Absent	Absent	Absent
311189_284186	ERS2579250	ERR2663570	ERX2679379	S.Typhi	2007	Community	34	Female	29	18	0	0.25	0.0625	not-MDR	chl-R,cip-R	1	4.3.1	I	Ia	gyrAD538N gyrAS83F	Absent	Complete	Complete	Complete	Absent	Absent	Absent	Absent	Absent	Absent
311189_285103	ERS2579251	ERR2663571	ERX2679380	S.Typhi	2000	Community			29	30	25	0.5	0.0312	not-MDR	cip-R	1	4.3.1	Undefined		gyrAD538N gyrAS83Y	Absent	Absent	Absent	Absent	Absent	Absent	Absent	Absent	Absent	Absent
311189_285186	ERS2579252	ERR2663572	ERX2679381	S.Typhi	2007	Community	70	Female	0	0	0	0.25	0.0312	MDR	amp-R,sxt-R,chl-R,cip-R	1	4.3.1	Bd		gyrAD538N gyrAS83Y	Complete	Complete	Complete	Complete	Complete_HQ	Absent	Complete	Complete	Absent	Complete
311189_286103	ERS2579253	ERR2663573	ERX2679382	S.Typhi	2000	Community			0	0	0	0.5	0.0312	MDR	amp-R,sxt-R,chl-R,cip-R	1	4.3.1	I	Ia	gyrAD538N gyrAD87N	Complete	Complete	Complete	Complete	Complete_HQ	Absent	Complete	Complete	Absent	Absent
311189_286186	ERS2579254	ERR2663574	ERX2679383	S.Typhi	2007	Community			0	0	0	0.5	0.0625	MDR	amp-R,sxt-R,chl-R,cip-R	1	4.3.1	I	Ia	gyrAD538N gyrAS83F	Complete	Complete	Complete	Complete	Complete_HQ	Absent	Complete	Complete	Absent	Absent
311189_287103	ERS2579255	ERR2663575	ERX2679384	S.Typhi	2000	Community			0	0	0	0.5	0.0625	MDR	amp-R,sxt-R,chl-R,cip-R	1	4.3.1	I	Ia	gyrAD538N gyrAD87N	Complete	Complete	Complete	Complete	Complete_HQ	Absent	Complete	Complete	Absent	Absent
311189_287186	ERS2579256	ERR2663576	ERX2679385	S.Typhi	2007	Community	90	Female	0	0	0	0.25	0.0312	MDR	amp-R,sxt-R,chl-R,cip-R	1	4.3.1	I	Ia	gyrAD538N gyrAS83F	Complete	Complete	Complete	Complete	Complete_HQ	Absent	Complete	Complete	Absent	Absent
311189_288186	ERS2579257	ERR2663577	ERX2679386	S.Typhi	2007	Community	14	Female	0	0	0	0.25	0.0312	MDR	amp-R,sxt-R,chl-R,cip-R	1	4.3.1	I	Ia	gyrAD538N gyrAS83F	Complete	Complete	Complete	Complete	Complete_HQ	Absent	Complete	Complete	Absent	Absent
311189_289103	ERS2579258	ERR2663578	ERX2679387	S.Typhi	2001	Community			29	32	27	0.25	0.0312	not-MDR	cip-R	1	4.3.1	Undefined		gyrAD538N gyrAS83Y	Absent	Absent	Absent	Absent	Absent	Absent	Absent	Absent	Absent	Absent
311189_290103	ERS2579259	ERR2663579	ERX2679388	S.Typhi	2001	Community			0	0	0	0.25	0.0312	MDR	amp-R,sxt-R,chl-R,cip-R	1	4.3.1	Bd		gyrAD538N gyrAS83Y	Complete	Complete	Complete	Complete	Complete_HQ	Absent	Complete	Complete	Absent	Complete
311189_290186	ERS2579260	ERR2663580	ERX2679389	S.Typhi	2007	Community	60	Female	27	31	26	0.0156	0.0625	not-MDR	All Sensitive	1	4.3.1	I	Ia	gyrAD538N	Absent	Absent	Absent	Absent	Absent	Absent	Absent	Absent	Absent	Absent
311189_291103	ERS2579261	ERR2663581	ERX2679390	S.Typhi	2001	Community			0	0	0	0.25	0.0625	MDR	amp-R,sxt-R,chl-R,cip-R	1	4.3.1	Bd		gyrAD538N gyrAS83Y	Complete	Complete	Complete	Complete	Complete_HQ	Absent	Complete	Complete	Absent	Complete
311189_291186	ERS2579262	ERR2663582	ERX2679391	S.Typhi	2007	Community			27	0	0	8	0.0625	not-MDR	sxt-R,chl-R,cip-R	1	4.3.1	I	Ia	gyrAD538N gyrAD87G gyrAS83F	Complete	Complete	Complete	Complete	Complete_HQ	Absent	Complete	Complete	Absent	Absent
311189_292103	ERS2579263	ERR2663583	ERX2679392	S.Typhi	2001	Community			0	0	0	0.125	0.0625	MDR	amp-R,sxt-R,chl-R,cip-R	1	4.3.1	I	Ia	gyrAD538N gyrAD87N	Complete	Complete	Complete	Complete	Complete_HQ	Absent	Complete	Complete	Absent	Absent
311189_292186	ERS2579264	ERR2663584	ERX2679393	S.Typhi	2007	Community	19	Male	32	34	28	0.0625	0.0156	not-MDR	All Sensitive	2	3.3	NA		gyrAS83F parEA364V	Complete	Complete	Complete	N_Inside	Complete_HQ	Absent	Complete	Complete	Absent	Absent
311189_293103	ERS2579265	ERR2663585	ERX2679394	S.Typhi	2001	Community			0	0	0	0.25	0.0625	MDR	amp-R,sxt-R,chl-R,cip-R	1	4.3.1	II		gyrAD538N gyrAS83F	Complete	Complete	Complete	Complete	Truncated_FJ	Absent	Complete	Complete	Absent	Complete
311189_293186	ERS2579266	ERR2663586	ERX2679395	S.Typhi	2007	Community	29	Female	0	0	0	0.5	0.0625	MDR	amp-R,sxt-R,chl-R,cip-R	1	4.3.1	I	Ia	gyrAD538N gyrAS83F	Complete	Complete	Complete	Complete	Complete_HQ	Absent	Complete	Complete	Absent	Absent
311189_294103	ERS2579267	ERR2663587	ERX2679396	S.Typhi	2001	Community			30	31	29	0.125	0.0312	not-MDR	cip-R	2	2	NA		gyrAN529S gyrBS464F	Absent	Absent	Absent	Absent	Absent	Absent	Absent	Absent	Absent	Absent
311189_295103	ERS2579269	ERR2663589	ERX2679398	S.Typhi	2001	Community			0	0	0	0.25	0.0625	MDR	amp-R,sxt-R,chl-R,cip-R	1	4.3.1	II		gyrAD538N gyrAS83F	Complete	Complete	Complete	Complete	Complete_HQ	Absent	Complete	Complete	Absent	Complete
311189_296186	ERS2579270	ERR2663590	ERX2679399	S.Typhi	2007	Community	312	Male	30	0	0	0.25	0.0625	not-MDR	sxt-R,chl-R,cip-R	1	4.3.1	I	Ia	gyrAD538N gyrAS83F	Absent	Complete	Complete	Complete	Absent	Absent	Absent	Absent	Absent	Absent
311189_301186	ERS2579271	ERR2663591	ERX2679400	S.Typhi	2002	Community			0	0	0	0.5	0.0625	MDR	amp-R,sxt-R,chl-R,cip-R	1	4.3.1	Bd		gyrAD538N gyrAS83Y	Complete	Complete	Complete	Complete	Complete_HQ	Absent	Complete	Complete	Absent	Complete
311189_302103	ERS2579272	ERR2663592	ERX2679401	S.Typhi	2000	Community			31	35	26	0.25	0.0156	not-MDR	cip-R	1	4.3.1	Undefined		gyrAD538N gyrAS83Y	Absent	Absent	Absent	Absent	Absent	Absent	Absent	Absent	Absent	Absent
311189_302186	ERS2579273	ERR2663593	ERX2679402	S.Typhi	2006	Community	54	Female	0	0	0	0.5	0.5	MDR	amp-R,sxt-R,chl-R,cip-R	1	4.3.1	I	Ia	gyrAD538N gyrAS83F	Complete	Complete	Complete	Complete	Truncated_FJ	Absent	Complete	Complete	Absent	Absent
311189_303103	ERS2579274	ERR2663594	ERX2679403	S.Typhi	2000	Community			0	0	0	0.25	0.0312	MDR	amp-R,sxt-R,chl-R,cip-R	1	4.3.1	Bd		gyrAD538N gyrAS83Y	Complete	Complete	Complete	Complete	Truncated_FJ	Absent	Complete	Complete	Absent	Complete
311189_303186	ERS2579275	ERR2663595	ERX2679404	S.Typhi	2007	Community	372	Male	30	35	27	0.0156	0.0625	not-MDR	All Sensitive	2	2.1.7	NA		No Mutation	Absent	Absent	Absent	Absent	Absent	Absent	Absent	Absent	Absent	Absent
343076_201101	ERS2579276	ERR2663596	ERX2679405	S.Typhi	2007	Community	408	Female	0	0	0	0.5	0.0312	MDR	amp-R,sxt-R,chl-R,cip-R	1	4.3.1	I	Ia	gyrAD538N gyrAS83F	Complete	Complete	Complete	Complete	Truncated_FJ	Absent	Complete	Complete	Absent	Absent
343076_201196	ERS2579277	ERR2663597	ERX2679406	S.Typhi	2008	Hospital	57	Male	0	0	0	0.25	0.0312	MDR	amp-R,sxt-R,chl-R,cip-R	1	4.3.1	I	Ia	gyrAD538N gyrAS83F parCS80R	Complete	Complete	Complete	Complete	Truncated_FJ	Absent	Complete	Complete	Absent	Absent
343076_202113	ERS2579278	ERR2663598	ERX2679407	S.Typhi	2007	Community	168	Male	32	0	0	1	0.0625	not-MDR	sxt-R,chl-R,cip-R	1	4.3.1	I	Ia	gyrAD538N gyrAS83F	Absent	Complete	Complete	Complete	Absent	Absent	Absent	Absent	Absent	Absent
343076_202184	ERS2579279	ERR2663599	ERX2679408	S.Typhi	2008	Hospital	40	Female	24	25	25	0.25	0.0312	not-MDR	cip-R	2	3.3	NA		gyrAD87N parEA364V	Absent	Absent	Absent	Absent	Absent	Absent	Absent	Absent	Absent	Absent
343076_203125	ERS2579280	ERR2663600	ERX2679409	S.Typhi	2007	Community	60	Female	31	35	27	0.25	0.0312	not-MDR	cip-R	2	3.3	NA		gyrAS83F parEA364V	Absent	Absent	Absent	Absent	Absent	Absent	Absent	Absent	Absent	Absent
343076_203172	ERS2579281	ERR2663601	ERX2679410	S.Typhi	2008	Hospital	10	Female	0	27	28	0.25	0.0625	not-MDR	amp-R,cip-R	1	4.3.1	Bd	Bdq	gyrAD538N gyrAS83Y	Complete	Absent	Absent	Absent	Complete_GQ	Complete	Absent	Absent	Complete	Absent
343076_204137	ERS2579282	ERR2663602	ERX2679411	S.Typhi	2007	Community	120	Male	0	0	0	1	0.0312	MDR	amp-R,sxt-R,chl-R,cip-R	1	4.3.1	I	Ia	gyrAD538N gyrAS83F parCE84K	Complete	Complete	Complete	Complete	Truncated_FJ	Absent	Complete	Complete	Absent	Absent
343076_204160	ERS2579283	ERR2663603	ERX2679412	S.Typhi	2008	Hospital	16	Female	0	24	25	1	0.0625	not-MDR	amp-R,cip-R	1	4.3.1	Bd	Bdq	gyrAD538N gyrAS83Y	Complete	Absent	Absent	Absent	Complete_GQ	Complete	Absent	Absent	Complete	Absent
343076_205148	ERS2579284	ERR2663604	ERX2679413	S.Typhi	2004	Hospital	10	Male	0	0	0	0.5	0.0312	MDR	amp-R,sxt-R,chl-R,cip-R	1	4.3.1	Bd		gyrAD538N gyrAS83Y	Complete	Complete	Complete	Complete	Complete_HQ	Absent	Complete	Complete	Absent	Complete
343076_205149	ERS2579285	ERR2663605	ERX2679414	S.Typhi	2007	Community	48	Female	31	33	27	0.0156	0.0008	not-MDR	All Sensitive	2	3.3	NA		parEA364V	Absent	Absent	Absent	Absent	Absent	Absent	Absent	Absent	Absent	Absent
343076_206136	ERS2579286	ERR2663606	ERX2679415	S.Typhi	2005	Hospital	59	Male	26	30	30	0.25	0.0625	not-MDR	cip-R	2	3.2.2	NA		gyrAS83F	Absent	Absent	Absent	Absent	Absent	Absent	Absent	Absent	Absent	Absent
343076_206161	ERS2579287	ERR2663607	ERX2679416	S.Typhi	2007	Community	12	Male	0	30	26	8	0.0625	not-MDR	amp-R,cip-R	1	4.3.1	Bd	Bdq	gyrAD538N gyrAS83Y	Complete	Absent	Absent	Absent	Complete_GQ	Complete	Absent	Absent	Complete	Absent
343076_207124	ERS2579288	ERR2663608	ERX2679417	S.Typhi	2005	Hospital	47	Male	6	6	6	0.5	0.125	MDR	amp-R,sxt-R,chl-R,cip-R	1	4.3.1	I	Ia	gyrAD538N gyrAS83F	Complete	Complete	Complete	Complete	Complete_HQ	Absent	Complete	Complete	Absent	Absent
343076_207173	ERS2579289	ERR2663609	ERX2679418	S.Typhi	2007	Community	62	Female	0	27	24	8	0.0625	not-MDR	amp-R,cip-R	1	4.3.1	Bd	Bdq	gyrAD538N gyrAS83Y	Complete	Absent	Absent	Absent	Complete_GQ	Complete	Absent	Absent	Complete	Absent
343076_208112	ERS2579290	ERR2663610	ERX2679419	S.Typhi	2005	Hospital	13	Female	24	24	24	0.0156	0.0312	not-MDR	All Sensitive	2	3.2.2	NA		gyrAS83F	Absent	Absent	Absent	Absent	Absent	Absent	Absent	Absent	Absent	Absent
343076_209102	ERS2579291	ERR2663611	ERX2679420	S.Typhi	2007	Community	720	Male	29	0	0	0.5	0.0625	not-MDR	sxt-R,chl-R,cip-R	1	4.3.1	I	Ia	gyrAD538N gyrAS83F	Absent	Complete	Complete	Complete	Absent	Absent	Absent	Absent	Absent	Absent
343076_209195	ERS2579292	ERR2663612	ERX2679421	S.Typhi	2005	Hospital	40	Male	6	6	6	0.25	0.0625	MDR	amp-R,sxt-R,chl-R,cip-R	1	4.3.1	Bd		gyrAD538N gyrAS83Y	Complete	Complete	Complete	Complete	Complete_HQ	Absent	Complete	Complete	Absent	Complete
343076_210114	ERS2579293	ERR2663613	ERX2679422	S.Typhi	2007	Community	72	Female	0	0	0	0.25	0.0312	MDR	amp-R,sxt-R,chl-R,cip-R	1	4.3.1	I	Ia	gyrAD538N gyrAS83F	Complete	Complete	Complete	Complete	Truncated_FJ	Absent	Complete	Complete	Absent	Absent
343076_210183	ERS2579294	ERR2663614	ERX2679423	S.Typhi	2005	Hospital	48	Female	30	29	26	0.25	0.125	not-MDR	cip-R	2209	2.3.3	NA		No Mutation	Absent	Absent	Absent	Absent	Absent	Absent	Absent	Absent	Absent	Absent
343076_211126	ERS2579295	ERR2663615	ERX2679424	S.Typhi	2007	Community	48	Female	0	0	0	0.25	0.0625	MDR	amp-R,sxt-R,chl-R,cip-R	1	4.3.1	I	Ia	gyrAD538N gyrAS83F	Complete	Complete	Complete	Complete	Truncated_FJ	Absent	Complete	Complete	Absent	Absent
343076_211171	ERS2579296	ERR2663616	ERX2679425	S.Typhi	2005	Hospital	37	Female	0	0	0	0.25	0.0625	MDR	amp-R,sxt-R,chl-R,cip-R	1	4.3.1	I	Ia	gyrAD538N gyrAS83F	Complete	Complete	Complete	Complete	Complete_HQ	Absent	Complete	Complete	Absent	Absent
343076_212138	ERS2579297	ERR2663617	ERX2679426	S.Typhi	2007	Community	24	Male	29	0	0	0.125	0.0625	not-MDR	sxt-R,chl-R,cip-R	1	4.3.1	I	Ia	gyrAD538N gyrAS83F	Absent	Complete	Complete	Complete	Absent	Absent	Absent	Absent	Absent	Absent
343076_212159	ERS2579298	ERR2663618	ERX2679427	S.Typhi	2005	Hospital	47	Male	0	0	0	0.5	0.0625	MDR	amp-R,sxt-R,chl-R,cip-R	1	4.3.1	I	Ia	gyrAD538N gyrAS83F	Complete	Complete	Complete	Complete	Complete_HQ	Absent	Complete	Complete	Absent	Absent
343076_213147	ERS2579299	ERR2663619	ERX2679428	S.Typhi	2005	Hospital	39	Male	0	0	0	0.25	0.0625	MDR	amp-R,sxt-R,chl-R,cip-R	1	4.3.1	I	Ia	gyrAD538N gyrAS83F	Complete	Complete	Complete	Complete	Truncated_FJ	Absent	Complete	Complete	Absent	Absent
343076_213150	ERS2579300	ERR2663620	ERX2679429	S.Typhi	2007	Community	48	Male	30	33	27	0.0625	0.0625	not-MDR	All Sensitive	2	3.3	NA		gyrAD87N parEA364V	Absent	Absent	Absent	Absent	Absent	Absent	Absent	Absent	Absent	Absent
343076_214135	ERS2579301	ERR2663621	ERX2679430	S.Typhi	2005	Hospital	40	Female	6	6	6	0.25	0.0312	MDR	amp-R,sxt-R,chl-R,cip-R	1	4.3.1	I	Ia	gyrAD538N gyrAS83F	Complete	Complete	Complete	Complete	Complete_HQ	Absent	Complete	Complete	Absent	Absent
343076_214162	ERS2579302	ERR2663622	ERX2679431	S.Typhi	2007	Community	31	Female	32	33	29	0.25	0.0312	not-MDR	cip-R	2	3.2.2	NA		gyrAS83F	Absent	Absent	Absent	Absent	Absent	Absent	Absent	Absent	Absent	Absent
343076_215123	ERS2579303	ERR2663623	ERX2679432	S.Typhi	2005	Hospital	16	Female	6	6	6	0.25	0.0312	MDR	amp-R,sxt-R,chl-R,cip-R	1	4.3.1	I	Ia	gyrAD538N gyrAS83F	Complete	Complete	Complete	Complete	Truncated_FJ	Absent	Complete	Complete	Absent	Absent
343076_215174	ERS2579304	ERR2663624	ERX2679433	S.Typhi	2007	Community	168	Female	33	33	28	0.25	0.0312	not-MDR	cip-R	2	3.2.2	NA		gyrAS83F	Absent	Absent	Absent	Absent	Absent	Absent	Absent	Absent	Absent	Absent
343076_216111	ERS2579305	ERR2663625	ERX2679434	S.Typhi	2005	Hospital	33	Female	6	6	6	0.25	0.0625	MDR	amp-R,sxt-R,chl-R,cip-R	1	4.3.1	I	Ia	gyrAD538N gyrAS83F	Complete	Complete	Complete	Complete	Complete_HQ	Absent	Complete	Complete	Absent	Absent
343076_217103	ERS2579306	ERR2663626	ERX2679435	S.Typhi	2007	Community	48	Male	31	33	28	0.0625	0.0312	not-MDR	All Sensitive	2	2	NA		gyrAN529S gyrBS464F	Absent	Absent	Absent	Absent	Absent	Absent	Absent	Absent	Absent	Absent
343076_217194	ERS2579307	ERR2663627	ERX2679436	S.Typhi	2006	Hospital	52	Female	6	6	6	0.25	0.0625	MDR	amp-R,sxt-R,chl-R,cip-R	1	4.3.1	I	Ia	gyrAD538N gyrAS83F	Complete	Complete	Complete	Complete	Truncated_FJ	Absent	Complete	Complete	Absent	Absent
343076_218115	ERS2579308	ERR2663628	ERX2679437	S.Typhi	2007	Community	84	Male	0	0	0	8	0.0625	MDR	amp-R,sxt-R,chl-R,cip-R	1	4.3.1	I	Ia	gyrAD538N gyrAD87G gyrAS83F parCE84K	Complete	Complete	Complete	Complete	Complete_HQ	Absent	Complete	Complete	Absent	Absent
343076_218182	ERS2579309	ERR2663629	ERX2679438	S.Typhi	2006	Hospital	49	Male	0	0	0	0.5	0.0312	MDR	amp-R,sxt-R,chl-R,cip-R	1	4.3.1	I	Ia	gyrAD538N gyrAS83F	Complete	Complete	Complete	Complete	Complete_HQ	Absent	Complete	Complete	Absent	Absent
343076_219127	ERS2579310	ERR2663630	ERX2679439	S.Typhi	2007	Community	43	Male	0	32	26	8	0.0625	not-MDR	amp-R,cip-R	1	4.3.1	Bd	Bdq	gyrAD538N gyrAS83Y	Complete	Absent	Absent	Absent	Complete_GQ	Complete	Absent	Absent	Complete	Absent
343076_219170	ERS2579311	ERR2663631	ERX2679440	S.Typhi	2006	Hospital	33	Male	0	0	0	0.125	0.0625	MDR	amp-R,sxt-R,chl-R,cip-R	1	4.3.1	I	Ia	gyrAD538N gyrAS83F	Complete	Complete	Complete	Complete	Truncated_FJ	Absent	Complete	Complete	Absent	Absent
343076_220139	ERS2579312	ERR2663632	ERX2679441	S.Typhi	2009	Community	54	Male	30	32	26	0.125	0.0625	not-MDR	cip-R	2	3.3	NA		gyrAD87N parEA364V	Absent	Absent	Absent	Absent	Absent	Absent	Absent	Absent	Absent	Absent
343076_220158	ERS2579313	ERR2663633	ERX2679442	S.Typhi	2006	Hospital	19	Male	6	6	6	0.125	0.0312	MDR	amp-R,sxt-R,chl-R,cip-R	1	4.3.1	I	Ia	gyrAD538N gyrAS83F	Complete	Complete	Complete	Complete	Truncated_FJ	Absent	Complete	Complete	Absent	Absent
343076_221146	ERS2579314	ERR2663634	ERX2679443	S.Typhi	2006	Hospital	42	Female	0	0	0	0.5	0.0625	MDR	amp-R,sxt-R,chl-R,cip-R	1	4.3.1	I	Ia	gyrAD538N gyrAD87G gyrAS83F parCE84K	Complete	Complete	Complete	Complete	Complete_HQ	Absent	Complete	Complete	Absent	Absent
343076_221151	ERS2579315	ERR2663635	ERX2679444	S.Typhi	2008	Community	108	Female	0	0	0	0.25	0.125	MDR	amp-R,sxt-R,chl-R,cip-R	1	4.3.1	I	Ia	gyrAD538N gyrAS83F	Complete	Complete	Complete	Complete	Truncated_FJ	Absent	Complete	Complete	Absent	Absent
343076_222134	ERS2579316	ERR2663636	ERX2679445	S.Typhi	2006	Hospital	37	Female	0	0	0	0.25	0.0625	MDR	amp-R,sxt-R,chl-R,cip-R	1	4.3.1	I	Ia	gyrAD538N gyrAS83F	Complete	Complete	Complete	Complete	Truncated_FJ	Absent	Complete	Complete	Absent	Absent
343076_222163	ERS2579317	ERR2663637	ERX2679446	S.Typhi	2008	Community	96	Female	0	0	0	0.5	0.0625	MDR	amp-R,sxt-R,chl-R,cip-R	1	4.3.1	I	Ia	gyrAD538N gyrAS83F parCE84K	Complete	Complete	Complete	Complete	Complete_HQ	Absent	Complete	Complete	Absent	Absent
343076_223122	ERS2579318	ERR2663638	ERX2679447	S.Typhi	2006	Hospital	36	Male	26	26	0	0.5	0.0625	not-MDR	chl-R,cip-R	1	4.3.1	I	Ia	gyrAD538N gyrAS83F	Absent	Complete	Complete	Complete	Absent	Absent	Absent	Absent	Absent	Absent
343076_223175	ERS2579319	ERR2663639	ERX2679448	S.Typhi	2008	Community	18	Male	30	0	0	0.25	0.0625	not-MDR	sxt-R,chl-R,cip-R	1	4.3.1	I	Ia	gyrAD538N gyrAS83F	Absent	Complete	Complete	Complete	Absent	Absent	Absent	Absent	Absent	Absent
343076_224110	ERS2579320	ERR2663640	ERX2679449	S.Typhi	2006	Hospital	59	Male	26	32	24	0.25	0.0625	not-MDR	cip-R	2	3.3	NA		gyrAD87G parEA364V	Absent	Absent	Absent	Absent	Absent	Absent	Absent	Absent	Absent	Absent
343076_224187	ERS2579321	ERR2663641	ERX2679450	S.Typhi	2008	Community	19	Male	30	32	28	0.0625	0.0625	not-MDR	All Sensitive	1	4.3.1	I	Ia	gyrAD538N	Absent	Absent	Absent	Absent	Absent	Absent	Absent	Absent	Absent	Absent
343076_225104	ERS2579322	ERR2663642	ERX2679451	S.Typhi	2008	Community			33	36	30	0.125	0.0312	not-MDR	cip-R	1	4.1	NA		gyrAD538N gyrAS83F	Absent	Absent	Absent	Absent	Absent	Absent	Absent	Absent	Absent	Absent
343076_225193	ERS2579323	ERR2663643	ERX2679452	S.Typhi	2006	Hospital	33	Female	26	24	0	0.25	0.0625	not-MDR	chl-R,cip-R	1	4.3.1	I	Ia	gyrAD538N gyrAS83F	Absent	Complete	Complete	Complete	Absent	Absent	Absent	Absent	Absent	Absent
343076_226116	ERS2579324	ERR2663644	ERX2679453	S.Typhi	2008	Community			32	33	28	0.125	0.0312	not-MDR	cip-R	2	3.2.2	NA		gyrAS83F	Absent	Absent	Absent	Absent	Absent	Absent	Absent	Absent	Absent	Absent
343076_226181	ERS2579325	ERR2663645	ERX2679454	S.Typhi	2006	Hospital	24	Female	24	32	30	0.0625	0.0625	not-MDR	All Sensitive	1	3	NA		gyrAD538N gyrAD87Y	Absent	Absent	Absent	Absent	Absent	Absent	Absent	Absent	Absent	Absent
343076_227128	ERS2579326	ERR2663646	ERX2679455	S.Typhi	2008	Community	42	Female	31	0	0	0.125	0.0312	not-MDR	sxt-R,chl-R,cip-R	1	4.3.1	I	Ia	gyrAD538N gyrAS83F	Absent	Complete	Complete	Complete	Absent	Absent	Absent	Absent	Absent	Absent
343076_228140	ERS2579327	ERR2663647	ERX2679456	S.Typhi	2008	Community	360	Female	31	33	26	0.5	0.0312	not-MDR	cip-R	2	3.3	NA		gyrAS83F parEA364V	Absent	Absent	Absent	Absent	Absent	Absent	Absent	Absent	Absent	Absent
343076_228157	ERS2579328	ERR2663648	ERX2679457	S.Typhi	2007	Hospital	45	Female	0	0	0	0.25	0.0312	MDR	amp-R,sxt-R,chl-R,cip-R	1	4.3.1	I	Ia	gyrAD538N gyrAS83F	Complete	Complete	Complete	Complete	Truncated_FJ	Absent	Complete	Complete	Absent	Absent
343076_229145	ERS2579329	ERR2663649	ERX2679458	S.Typhi	2008	Hospital	36	Male	0	0	0	0.25	0.0625	MDR	amp-R,sxt-R,chl-R,cip-R	1	4.3.1	I	Ia	gyrAD538N gyrAD87G gyrAS83F parCE84K	Complete	Complete	Complete	Complete	Complete_HQ	Absent	Complete	Complete	Absent	Absent
343076_229152	ERS2579330	ERR2663650	ERX2679459	S.Typhi	2008	Community	66	Male	31	34	28	0.0625	0.0312	not-MDR	All Sensitive	2	2	NA		gyrAN529S gyrBS464F	Absent	Absent	Absent	Absent	Absent	Absent	Absent	Absent	Absent	Absent
343076_230133	ERS2579331	ERR2663651	ERX2679460	S.Typhi	2008	Hospital	54	Male	22	24	0	0.125	0.0625	not-MDR	chl-R,cip-R	1	4.3.1	I	Ia	gyrAD538N gyrAS83F	Absent	Complete	Complete	Complete	Absent	Absent	Absent	Absent	Absent	Absent
343076_230164	ERS2579332	ERR2663652	ERX2679461	S.Typhi	2008	Community	360	Female	30	34	27	0.125	0.0625	not-MDR	cip-R	1	4.3.1	I	Ia	gyrAD538N gyrAS83F	Absent	Complete	Complete	Complete	Absent	Absent	Absent	Absent	Absent	Absent
343076_231121	ERS2579333	ERR2663653	ERX2679462	S.Typhi	2008	Hospital	12	Male	28	32	30	0.5	0.0625	not-MDR	cip-R	2	3.3	NA		gyrAS83F parEA364V	Absent	Absent	Absent	Absent	Absent	Absent	Absent	Absent	Absent	Absent
343076_231176	ERS2579334	ERR2663654	ERX2679463	S.Typhi	2008	Community	18	Female	31	34	27	0.125	0.125	not-MDR	cip-R	1	4.3.1	I	Ia	gyrAD538N gyrAS83F	Absent	Absent	Absent	Absent	Absent	Absent	Absent	Absent	Absent	Absent
343076_232109	ERS2579335	ERR2663655	ERX2679464	S.Typhi	2008	Hospital	44	Male	0	0	0	0.125	0.0625	MDR	amp-R,sxt-R,chl-R,cip-R	1	4.3.1	I	Ia	gyrAD538N gyrAS83F	Complete	Complete	Complete	Complete	Complete_HQ	Absent	Complete	Complete	Absent	Absent
343076_232188	ERS2579336	ERR2663656	ERX2679465	S.Typhi	2008	Community	24	Male	30	0	0	0.25	0.0625	not-MDR	sxt-R,chl-R,cip-R	1	4.3.1	I	Ia	gyrAD538N gyrAS83F	Absent	Complete	Complete	Complete	Absent	Absent	Absent	Absent	Absent	Absent
343076_233105	ERS2579337	ERR2663657	ERX2679466	S.Typhi	2008	Community	13	Female	0	0	0	0.5	0.0625	MDR	amp-R,sxt-R,chl-R,cip-R	1	4.3.1	I	Ia	gyrAD538N gyrAS83F	Complete	Complete	Complete	Complete	Truncated_FJ	Absent	Complete	Complete	Absent	Absent
343076_233192	ERS2579338	ERR2663658	ERX2679467	S.Typhi	2008	Hospital	11	Male	0	28	22	0.5	0.0625	not-MDR	amp-R,cip-R	1	4.3.1	Bd	Bdq	gyrAD538N gyrAS83Y	Complete	Absent	Absent	Absent	Complete_GQ	Complete	Absent	Absent	Complete	Absent
343076_234117	ERS2579339	ERR2663659	ERX2679468	S.Typhi	2008	Community	36	Female	0	28	26	4	0.0625	not-MDR	amp-R,cip-R	1	4.3.1	Bd	Bdq	gyrAD538N gyrAS83Y	Complete	Absent	Absent	Absent	Complete_GQ	Complete	Absent	Absent	Complete	Absent
343076_234180	ERS2579340	ERR2663660	ERX2679469	S.Typhi	2004	Hospital	24	Female	31	32	27	0.5	0.0625	not-MDR	cip-R	2	2.0.1	NA		No Mutation	Absent	Absent	Absent	Absent	Absent	Absent	Absent	Absent	Absent	Absent
343076_235168	ERS2579341	ERR2663661	ERX2679470	S.Typhi	2004	Hospital	6	Male	25	30	25	0.25	0.0312	not-MDR	cip-R	2	3.2.2	NA		gyrAS83F	Absent	Absent	Absent	Absent	Absent	Absent	Absent	Absent	Absent	Absent
343076_236141	ERS2579342	ERR2663662	ERX2679471	S.Typhi	2008	Community	96	Female	0	32	27	8	0.0625	not-MDR	amp-R,cip-R	1	4.3.1	Bd	Bdq	gyrAD538N gyrAS83Y	Complete	Absent	Absent	Absent	Complete_GQ	Complete	Absent	Absent	Complete	Absent
343076_236156	ERS2579343	ERR2663663	ERX2679472	S.Typhi	2004	Hospital	38	Female	27	30	26	0.0625	0.0312	not-MDR	All Sensitive	2209	2.3.3	NA		No Mutation	Absent	Absent	Absent	Absent	Absent	Absent	Absent	Absent	Absent	Absent
343076_237144	ERS2579344	ERR2663664	ERX2679473	S.Typhi	2004	Hospital	32	Female	30	31	28	0.25	0.0625	not-MDR	cip-R	2	3.2.2	NA		gyrAS83F	Absent	Absent	Absent	Absent	Absent	Absent	Absent	Absent	Absent	Absent
343076_237153	ERS2579345	ERR2663665	ERX2679474	S.Typhi	2008	Community	66	Male	0	0	0	0.125	0.0312	MDR	amp-R,sxt-R,chl-R,cip-R	1	4.3.1	I	Ia	gyrAD538N gyrAS83F	Complete	Complete	Complete	Complete	Complete_HQ	Absent	Complete	Complete	Absent	Absent
343076_238132	ERS2579346	ERR2663666	ERX2679475	S.Typhi	2004	Hospital	12	Male	0	0	0	0.5	0.0625	MDR	amp-R,sxt-R,chl-R,cip-R	1	4.3.1	I	Ia	gyrAD538N gyrAD87N	Complete	Complete	Complete	Complete	Truncated_FJ	Absent	Complete	Complete	Absent	Absent
343076_238165	ERS2579347	ERR2663667	ERX2679476	S.Typhi	2008	Community	192	Female	0	0	0	0.0625	0.0625	MDR	amp-R,sxt-R,chl-R	1	4.3.1	I	Ia	gyrAD538N gyrAS83Y	Complete	Complete	Complete	Complete	Absent	Absent	Absent	Absent	Absent	Absent
343076_239120	ERS2579348	ERR2663668	ERX2679477	S.Typhi	2004	Hospital	26	Male	0	0	0	0.25	0.0625	MDR	amp-R,sxt-R,chl-R,cip-R	1	4.3.1	I	Ia	gyrAD538N gyrAS83F	Complete	Complete	Complete	Complete	Truncated_FJ	Absent	Complete	Complete	Absent	Absent
343076_239177	ERS2579349	ERR2663669	ERX2679478	S.Typhi	2008	Community	48	Male	0	0	0	0.125	0.0156	MDR	amp-R,sxt-R,chl-R,cip-R	1	4.3.1	I	Ia	gyrAD538N gyrAS83F	Complete	Complete	Complete	Complete	Complete_HQ	Absent	Complete	Complete	Absent	Absent
343076_240108	ERS2579350	ERR2663670	ERX2679479	S.Typhi	2005	Hospital	24	Female	30	36	30	4	0.0625	not-MDR	cip-R	2	3.3	NA		parEA364V	Absent	Absent	Absent	Absent	Absent	Absent	Absent	Absent	Absent	Absent
343076_240189	ERS2579351	ERR2663671	ERX2679480	S.Typhi	2008	Community	16	Male	30	32	28	0.5	0.0312	not-MDR	cip-R	2	2	NA		gyrAN529S gyrBS464F	Absent	Absent	Absent	Absent	Absent	Absent	Absent	Absent	Absent	Absent
343076_241106	ERS2579352	ERR2663672	ERX2679481	S.Typhi	2008	Community	13	Female	31	33	28	0.0625	0.0312	not-MDR	All Sensitive	2	2	NA		gyrAN529S gyrBS464F	Absent	Absent	Absent	Absent	Absent	Absent	Absent	Absent	Absent	Absent
343076_241191	ERS2579353	ERR2663673	ERX2679482	S.Typhi	2005	Hospital	15	Male	0	0	0	0.25	0.0625	MDR	amp-R,sxt-R,chl-R,cip-R	1	4.3.1	I	Ia	gyrAD538N gyrAS83F	Complete	Complete	Complete	Complete	Truncated_FJ	Absent	Complete	Complete	Absent	Absent
343076_242118	ERS2579354	ERR2663674	ERX2679483	S.Typhi	2008	Community	72	Female	0	0	0	0.5	0.0625	MDR	amp-R,sxt-R,chl-R,cip-R	1	4.3.1	I	Ia	gyrAD538N gyrAS83F	Complete	Complete	Complete	Complete	Complete_HQ	Absent	Complete	Complete	Absent	Absent
343076_242179	ERS2579355	ERR2663675	ERX2679484	S.Typhi	2005	Hospital	42	Female	26	28	28	0.25	0.0625	not-MDR	cip-R	2	3.2.2	NA		gyrAS83F	Absent	Absent	Absent	Absent	Absent	Absent	Absent	Absent	Absent	Absent
343076_243130	ERS2579356	ERR2663676	ERX2679485	S.Typhi	2008	Community	37	Female	0	34	29	2	0.0625	not-MDR	amp-R,cip-R	1	4.3.1	Bd	Bdq	gyrAD538N gyrAS83Y	Complete	Absent	Absent	Absent	Complete_GQ	Complete	Absent	Absent	Complete	Absent
343076_243167	ERS2579357	ERR2663677	ERX2679486	S.Typhi	2005	Hospital	41	Male	0	0	0	0.5	0.0625	MDR	amp-R,sxt-R,chl-R,cip-R	1	4.3.1	Bd		gyrAD538N gyrAS83Y	Complete	Complete	Complete	Complete	Truncated_FJ	Absent	Complete	Complete	Absent	Complete
343076_244142	ERS2579358	ERR2663678	ERX2679487	S.Typhi	2008	Community	54	Male	0	0	0	0.25	0.0625	MDR	amp-R,sxt-R,chl-R,cip-R	1	4.3.1	I	Ia	gyrAD538N gyrAS83F	Complete	Complete	Complete	Complete	Truncated_FJ	Absent	Complete	Complete	Absent	Absent
343076_244155	ERS2579359	ERR2663679	ERX2679488	S.Typhi	2005	Hospital	48	Male	28	30	26	1	0.0625	not-MDR	cip-R	2	3.2.2	NA		gyrAS83F	Absent	Absent	Absent	Absent	Absent	Absent	Absent	Absent	Absent	Absent
343076_245154	ERS2579360	ERR2663680	ERX2679489	S.Typhi	2008	Community	120	Male	0	0	0	0.25	0.0625	MDR	amp-R,sxt-R,chl-R,cip-R	1	4.3.1	I	Ia	gyrAD538N gyrAS83F	Complete	Complete	Complete	Complete	Truncated_FJ	Absent	Complete	Complete	Absent	Absent
343076_246166	ERS2579361	ERR2663681	ERX2679490	S.Typhi	2008	Community	84	Male	0	30	28	4	0.0625	not-MDR	amp-R,cip-R	1	4.3.1	Bd	Bdq	gyrAD538N gyrAS83Y	Complete	Absent	Absent	Absent	Complete_GQ	Complete	Absent	Absent	Complete	Absent
343076_247178	ERS2579362	ERR2663682	ERX2679491	S.Typhi	2008	Community	32	Male	0	31	27	4	0.0625	not-MDR	amp-R,cip-R	1	4.3.1	Bd	Bdq	gyrAD538N gyrAS83Y	Complete	Absent	Absent	Absent	Complete_GQ	Complete	Absent	Absent	Complete	Absent
343076_248190	ERS2579363	ERR2663683	ERX2679492	S.Typhi	2008	Community	50	Female	31	34	31	0.0625	0.0312	not-MDR	All Sensitive	2	2	NA		gyrAN529S gyrBS464F	Absent	Absent	Absent	Absent	Absent	Absent	Absent	Absent	Absent	Absent
343076_249107	ERS2579364	ERR2663684	ERX2679493	S.Typhi	2008	Community	54	Male	31	33	27	8	0.0625	not-MDR	cip-R	1	4.3.1	Bd	Bdq	gyrAD538N gyrAS83Y	Complete	Absent	Absent	Absent	Complete_GQ	Complete	Absent	Absent	Complete	Absent
343076_250119	ERS2579365	ERR2663685	ERX2679494	S.Typhi	2008	Community	300	Female	0	29	27	2	0.0625	not-MDR	amp-R,cip-R	1	4.3.1	Bd	Bdq	gyrAD538N gyrAS83Y	Complete	Absent	Absent	Absent	Complete_GQ	Complete	Absent	Absent	Complete	Absent
343076_251131	ERS2579366	ERR2663686	ERX2679495	S.Typhi	2009	Community	16	Male	0	0	0	0.25	0.0625	MDR	amp-R,sxt-R,chl-R,cip-R	1	4.3.1	I	Ia	gyrAD538N gyrAS83F	Complete	Complete	Complete	Complete	Truncated_FJ	Absent	Complete	Complete	Absent	Absent
343076_252143	ERS2579367	ERR2663687	ERX2679496	S.Typhi	2009	Community	204	Male	0	0	0	0.25	0.0625	MDR	amp-R,sxt-R,chl-R,cip-R	1	4.3.1	I	Ia	gyrAD538N gyrAS83F	Complete	Complete	Complete	Complete	Truncated_FJ	Absent	Complete	Complete	Absent	Absent
343076_253155	ERS2579368	ERR2663688	ERX2679497	S.Typhi	2009	Community	72	Male	30	34	26	0.125	0.0625	not-MDR	cip-R	2	3.3	NA		gyrAD87N parEA364V parES339L	Absent	Absent	Absent	Absent	Absent	Absent	Absent	Absent	Absent	Absent
343076_254167	ERS2579369	ERR2663689	ERX2679498	S.Typhi	2009	Community	15	Male	30	32	27	0.125	0.0625	not-MDR	cip-R	2	3.3	NA		gyrAD87N parEA364V	Absent	Absent	Absent	Absent	Absent	Absent	Absent	Absent	Absent	Absent
343076_255179	ERS2579370	ERR2663690	ERX2679499	S.Typhi	2009	Community	12	Female	0	0	0	0.125	0.0625	MDR	amp-R,sxt-R,chl-R,cip-R	1	4.3.1	I	Ia	gyrAD538N gyrAS83F	Complete	Complete	Complete	Complete	Complete_HQ	Absent	Complete	Complete	Absent	Absent
343076_256191	ERS2579371	ERR2663691	ERX2679500	S.Typhi	2009	Community	72	Male	31	34	28	0.125	0.0312	not-MDR	cip-R	2	3.3	NA		gyrAS83F parEA364V	Absent	Absent	Absent	Absent	Absent	Absent	Absent	Absent	Absent	Absent
343076_257108	ERS2579372	ERR2663692	ERX2679501	S.Typhi	2009	Community	36	Male	0	28	26	4	0.0625	not-MDR	amp-R,cip-R	1	4.3.1	Bd	Bdq	gyrAD538N gyrAS83Y	Complete	Absent	Absent	Absent	Complete_GQ	Complete	Absent	Absent	Complete	Absent
343076_258120	ERS2579373	ERR2663693	ERX2679502	S.Typhi	2009	Community	24	Female	0	0	0	0.25	0.0625	MDR	amp-R,sxt-R,chl-R,cip-R	1	4.3.1	I	Ia	gyrAD538N gyrAS83F	Complete	Complete	Complete	Complete	Complete_HQ	Absent	Complete	Complete	Absent	Absent
343076_259132	ERS2579374	ERR2663694	ERX2679503	S.Typhi	2009	Community	96	Female	31	33	27	0.125	0.0625	not-MDR	cip-R	2	3.3	NA		gyrAD87N parEA364V	Absent	Absent	Absent	Absent	Absent	Absent	Absent	Absent	Absent	Absent
343076_260144	ERS2579375	ERR2663695	ERX2679504	S.Typhi	2009	Community	60	Male	0	0	0	0.25	0.0625	MDR	amp-R,sxt-R,chl-R,cip-R	1	4.3.1	I	Ia	gyrAD538N gyrAS83F	Complete	Complete	Complete	Complete	Complete_HQ	Absent	Complete	Complete	Absent	Absent
343076_261156	ERS2579376	ERR2663696	ERX2679505	S.Typhi	2009	Community	60	Male	31	34	28	0.0625	0.0156	not-MDR	All Sensitive	1	4.3.1	Bd		gyrAD538N gyrAS83Y	Absent	Absent	Absent	Absent	Absent	Absent	Absent	Absent	Absent	Absent
343076_262168	ERS2579377	ERR2663697	ERX2679506	S.Typhi	2009	Community	40	Male	0	0	0	0.125	0.0312	MDR	amp-R,sxt-R,chl-R,cip-R	1	4.3.1	I	Ia	gyrAD538N gyrAD87N	Complete	Complete	Complete	Complete	Truncated_FJ	Absent	Complete	Complete	Absent	Absent
343076_263180	ERS2579378	ERR2663698	ERX2679507	S.Typhi	2009	Community	72	Female	30	32	27	0.25	0.0312	not-MDR	cip-R	2	3.3	NA		gyrAS83Y parCD69A parEA364V	Absent	Absent	Absent	Absent	Absent	Absent	Absent	Absent	Absent	Absent
343076_264192	ERS2579379	ERR2663699	ERX2679508	S.Typhi	2009	Community	30	Female	28	30	26	0.25	0.0625	not-MDR	cip-R	2	3.3	NA		gyrAD87N parEA364V	Absent	Absent	Absent	Absent	Absent	Absent	Absent	Absent	Absent	Absent
343076_265109	ERS2579380	ERR2663700	ERX2679509	S.Typhi	2009	Community	24	Female	32	33	30	0.125	0.0312	not-MDR	cip-R	2	3.2.2	NA		gyrAS83F	Absent	Absent	Absent	Absent	Absent	Absent	Absent	Absent	Absent	Absent
343076_266121	ERS2579381	ERR2663701	ERX2679510	S.Typhi	2009	Community	5	Female	31	35	29	0.125	0.0312	not-MDR	cip-R	2	2.2	NA		gyrBS464Y	Absent	Absent	Absent	Absent	Absent	Absent	Absent	Absent	Absent	Absent
343076_267133	ERS2579382	ERR2663702	ERX2679511	S.Typhi	2009	Community	48	Female	0	28	26	4	0.0625	not-MDR	amp-R,cip-R	1	4.3.1	Bd	Bdq	gyrAD538N gyrAS83Y	Complete	Absent	Absent	Absent	Complete_GQ	Complete	Absent	Absent	Complete	Absent
343076_268145	ERS2579383	ERR2663703	ERX2679512	S.Typhi	2009	Community	384	Male	30	32	27	0.125	0.0312	not-MDR	cip-R	2	3.2.2	NA		gyrAS83F	Absent	Absent	Absent	Absent	Absent	Absent	Absent	Absent	Absent	Absent
343076_269157	ERS2579384	ERR2663704	ERX2679513	S.Typhi	2009	Community	84	Male	33	34	27	0.125	0.0312	not-MDR	cip-R	2	3.3	NA		gyrAS83F parEA364V	Absent	Absent	Absent	Absent	Absent	Absent	Absent	Absent	Absent	Absent
343076_270169	ERS2579385	ERR2663705	ERX2679514	S.Typhi	2009	Community	144	Male	31	32	28	0.125	0.0312	not-MDR	cip-R	2	3.3	NA		gyrAS83F parEA364V	Absent	Absent	Absent	Absent	Absent	Absent	Absent	Absent	Absent	Absent
343076_271181	ERS2579386	ERR2663706	ERX2679515	S.Typhi	2009	Community	204	Male	0	28	27	4	0.0625	not-MDR	amp-R,cip-R	1	4.3.1	Bd	Bdq	gyrAD538N gyrAS83Y parEA365S	Complete	Absent	Absent	Absent	Complete_GQ	Complete	Absent	Absent	Complete	Absent
343076_272193	ERS2579387	ERR2663707	ERX2679516	S.Typhi	2009	Community	36	Male	0	0	0	0.25	0.0625	MDR	amp-R,sxt-R,chl-R,cip-R	1	4.3.1	I	Ia	gyrAD538N gyrAS83F	Complete	Complete	Complete	Complete	Complete_HQ	Absent	Complete	Complete	Absent	Absent
343076_273110	ERS2579388	ERR2663708	ERX2679517	S.Typhi	2009	Community	24	Female	30	34	28	0.125	0.0625	not-MDR	cip-R	2	3.2.2	NA		gyrAS83F	Absent	Absent	Absent	Absent	Absent	Absent	Absent	Absent	Absent	Absent
343076_274122	ERS2579389	ERR2663709	ERX2679518	S.Typhi	2009	Community	84	Male	0	28	26	4	0.0625	not-MDR	amp-R,cip-R	1	4.3.1	Bd	Bdq	gyrAD538N gyrAS83Y parEA365S	Complete	Absent	Absent	Absent	Complete_GQ	Complete	Absent	Absent	Complete	Absent
343076_275134	ERS2579390	ERR2663710	ERX2679519	S.Typhi	2004	Hospital	20	Female	0	0	0	0.25	0.0312	MDR	amp-R,sxt-R,chl-R,cip-R	1	4.3.1	Bd		gyrAD538N gyrAS83Y	Complete	Complete	Complete	Complete	Truncated_FJ	Absent	Complete	Complete	Absent	Complete
343076_276146	ERS2579391	ERR2663711	ERX2679520	S.Typhi	2004	Hospital	30	Male	0	0	0	0.25	0.0312	MDR	amp-R,sxt-R,chl-R,cip-R	1	4.3.1	I	Ia	gyrAD538N gyrAS83F	Complete	Complete	Complete	Complete	Complete_HQ	Absent	Complete	Complete	Absent	Absent
343076_277158	ERS2579392	ERR2663712	ERX2679521	S.Typhi	2004	Hospital	36	Male	0	0	0	0.0156	0.0312	MDR	amp-R,sxt-R,chl-R	1	4.3.1	Bd		gyrAD538N gyrAS83Y	Complete	Complete	Complete	Complete	Truncated_FJ	Absent	Complete	Complete	Absent	Complete
343076_278170	ERS2579393	ERR2663713	ERX2679522	S.Typhi	2004	Hospital	12	Male	0	0	0	0.5	0.0625	MDR	amp-R,sxt-R,chl-R,cip-R	1	4.3.1	I	Ia	gyrAD538N gyrAS83F	Complete	Complete	Complete	Complete	Complete_HQ	Absent	Complete	Complete	Absent	Absent
343076_279182	ERS2579394	ERR2663714	ERX2679523	S.Typhi	2005	Hospital	39	Male	28	25	0	0.5	0.0625	not-MDR	chl-R,cip-R	1	4.3.1	I	Ia	gyrAD538N gyrAS83F	Absent	Complete	Complete	Complete	Absent	Absent	Absent	Absent	Absent	Absent
343076_280194	ERS2579395	ERR2663715	ERX2679524	S.Typhi	2005	Hospital	58	Male	0	0	0	0.25	0.0312	MDR	amp-R,sxt-R,chl-R,cip-R	1	4.3.1	I	Ia	gyrAD538N gyrAS83F	Complete	Complete	Complete	Complete	Complete_HQ	Absent	Complete	Complete	Absent	Absent
343076_282123	ERS2579396	ERR2663716	ERX2679525	S.Typhi	2005	Hospital	36	Male	30	0	0	0.25	0.0312	not-MDR	sxt-R,chl-R,cip-R	1	4.3.1	I	Ia	gyrAD538N	Absent	Complete	Complete	Complete	Absent	Absent	Absent	Absent	Absent	Absent
343076_283135	ERS2579397	ERR2663717	ERX2679526	S.Typhi	2006	Hospital	11	Female	0	0	0	0.25	0.0625	MDR	amp-R,sxt-R,chl-R,cip-R	1	4.3.1	I	Ia	gyrAD538N gyrAS83F	Complete	Complete	Complete	Complete	Complete_HQ	Absent	Complete	Complete	Absent	Absent
343076_284147	ERS2579398	ERR2663718	ERX2679527	S.Typhi	2006	Hospital	56	Male	0	0	0	0.25	0.0625	MDR	amp-R,sxt-R,chl-R,cip-R	1	4.3.1	I	Ia	gyrAD538N gyrAS83F	Complete	Complete	Complete	Complete	Truncated_FJ	Absent	Complete	Complete	Absent	Absent
343076_285159	ERS2579399	ERR2663719	ERX2679528	S.Typhi	2006	Hospital	36	Male	28	30	28	0.25	0.0625	not-MDR	cip-R	2	3.2.2	NA		gyrAS83F	Absent	Absent	Absent	Absent	Absent	Absent	Absent	Absent	Absent	Absent
343076_286171	ERS2579400	ERR2663720	ERX2679529	S.Typhi	2006	Hospital	1	Male	0	0	0	0.25	0.0625	MDR	amp-R,sxt-R,chl-R,cip-R	1	4.3.1	I	Ia	gyrAD538N gyrAS83F	Complete	Complete	Complete	Complete	Complete_HQ	Absent	Complete	Complete	Absent	Absent
343076_287183	ERS2579401	ERR2663721	ERX2679530	S.Typhi	2006	Hospital	54	Male	0	0	0	0.25	0.0625	MDR	amp-R,sxt-R,chl-R,cip-R	1	4.3.1	I	Ia	gyrAD538N gyrAS83F	Complete	Complete	Complete	Complete	Truncated_FJ	Absent	Complete	Complete	Absent	Absent
343076_288195	ERS2579402	ERR2663722	ERX2679531	S.Typhi	2006	Hospital	26	Female	25	32	25	0.25	0.0625	not-MDR	cip-R	1	4.3.1	Undefined		gyrAD538N gyrAS83Y	Absent	Absent	Absent	Absent	Absent	Absent	Absent	Absent	Absent	Absent
343076_289112	ERS2579403	ERR2663723	ERX2679532	S.Typhi	2007	Hospital	15	Male	26	30	28	0.25	0.0625	not-MDR	cip-R	1	4.3.1	Bd		gyrAD538N gyrAS83Y	Absent	Absent	Absent	Absent	Absent	Absent	Absent	Absent	Absent	Absent
343076_290124	ERS2579404	ERR2663724	ERX2679533	S.Typhi	2007	Hospital	55	Male	26	28	30	0.5	0.0625	not-MDR	cip-R	2	3.2.2	NA		gyrAS83F	Absent	Absent	Absent	Absent	Absent	Absent	Absent	Absent	Absent	Absent
343076_291136	ERS2579405	ERR2663725	ERX2679534	S.Typhi	2007	Hospital	19	Male	0	0	0	0.25	0.0625	MDR	amp-R,sxt-R,chl-R,cip-R	1	4.3.1	I	Ia	gyrAD538N gyrAS83F parEE460K	Complete	Complete	Complete	Complete	Complete_HQ	Absent	Complete	Complete	Absent	Absent
343076_292148	ERS2579406	ERR2663726	ERX2679535	S.Typhi	2007	Hospital	39	Male	0	0	0	0.25	0.0625	MDR	amp-R,sxt-R,chl-R,cip-R	1	4.3.1	I	Ia	gyrAD538N gyrAS83F	Complete	Complete	Complete	Complete	Truncated_FJ	Absent	Complete	Complete	Absent	Absent
343076_293160	ERS2579407	ERR2663727	ERX2679536	S.Typhi	2007	Hospital	27	Male	30	28	0	0.25	0.0625	not-MDR	chl-R,cip-R	1	4.3.1	I	Ia	gyrAD538N gyrAS83F	Absent	Complete	Complete	Complete	Absent	Absent	Absent	Absent	Absent	Absent
343076_294172	ERS2579408	ERR2663728	ERX2679537	S.Typhi	2007	Hospital	49	Male	0	0	0	0.25	0.0625	MDR	amp-R,sxt-R,chl-R,cip-R	1	4.3.1	I	Ia	gyrAD538N gyrAS83F	Complete	Complete	Complete	Complete	Truncated_FJ	Absent	Complete	Complete	Absent	Absent
343076_295184	ERS2579409	ERR2663729	ERX2679538	S.Typhi	2007	Hospital	48	Male	0	0	0	0.25	0.0156	MDR	amp-R,sxt-R,chl-R,cip-R	1	4.3.1	I	Ia	gyrAD538N gyrAS83F	Complete	Complete	Complete	Complete	Complete_HQ	Absent	Complete	Complete	Absent	Absent
343076_296196	ERS2579410	ERR2663730	ERX2679539	S.Typhi	2008	Hospital	58	Male	27	30	24	0.25	0.0312	not-MDR	cip-R	2	3.3	NA		gyrAS83F parEA364V	Absent	Absent	Absent	Absent	Absent	Absent	Absent	Absent	Absent	Absent
343077_201101	ERS2579411	ERR2663731	ERX2679540	S.Typhi	2013	Hospital	10	Female	10	8	12	0.125	0.0625	MDR	amp-R,sxt-R,chl-R,cip-R	1	4.3.1	I	Ia	gyrAD538N gyrAS83F	Complete	Complete	Complete	Complete	Truncated_FJ	Absent	Complete	Complete	Absent	Absent
343077_201196	ERS2579412	ERR2663732	ERX2679541	S.Typhi	2013	Hospital	35	Female	28	16	0	0.5	0.0625	not-MDR	chl-R,cip-R	1	4.3.1	I	Ia	gyrAD538N gyrAS83F parEL416F	Absent	Complete	Complete	Complete	Absent	Absent	Absent	Absent	Absent	Absent
343077_202113	ERS2579413	ERR2663733	ERX2679542	S.Typhi	2013	Hospital	24	Female	0	25	30	4	0.0625	not-MDR	amp-R,cip-R	1	4.3.1	Bd	Bdq	gyrAD538N gyrAS83Y	Complete	Absent	Absent	Absent	Complete_GQ	Complete	Absent	Absent	Complete	Absent
343077_202184	ERS2579414	ERR2663734	ERX2679543	S.Typhi	2013	Hospital	36	Male	26	0	0	0.25	0.0625	not-MDR	sxt-R,chl-R,cip-R	1	4.3.1	I	Ia	gyrAD538N gyrAS83F	Absent	Complete	Complete	Complete	Absent	Absent	Absent	Absent	Absent	Absent
343077_203125	ERS2579415	ERR2663735	ERX2679544	S.Typhi	2013	Hospital	55	Male	25	30	25	0.5	0.0312	not-MDR	cip-R	2209	2.3.3	NA		gyrBS464Y	Absent	Absent	Absent	Absent	Absent	Absent	Absent	Absent	Absent	Absent
343077_203172	ERS2579416	ERR2663736	ERX2679545	S.Typhi	2013	Hospital	24	Female	0	24	24	4	0.0625	not-MDR	amp-R,cip-R	1	4.3.1	Bd	Bdq	gyrAD538N gyrAS83Y	Complete	Absent	Absent	Absent	Complete_GQ	Complete	Absent	Absent	Complete	Absent
343077_204137	ERS2579417	ERR2663737	ERX2679546	S.Typhi	2013	Hospital	38	Female	24	30	26	0.25	0.0312	not-MDR	cip-R	2209	2.3.3	NA		gyrAS83F	Absent	Absent	Absent	Absent	Absent	Absent	Absent	Absent	Absent	Absent
343077_204160	ERS2579418	ERR2663738	ERX2679547	S.Typhi	2013	Hospital	30	Female	24	28	22	0.125	0.0312	not-MDR	cip-R	2	3.2.2	NA		gyrAS83F	Absent	Absent	Absent	Absent	Absent	Absent	Absent	Absent	Absent	Absent
343077_205148	ERS2579419	ERR2663739	ERX2679548	S.Typhi	2013	Hospital	17	Female	0	0	0	0.25	0.0625	MDR	amp-R,sxt-R,chl-R,cip-R	1	4.3.1	Bd	Bdq	gyrAD538N gyrAS83Y	Complete	Absent	Absent	Absent	Complete_GQ	Complete	Absent	Absent	Absent	Absent
343077_205149	ERS2579420	ERR2663740	ERX2679549	S.Typhi	2013	Hospital	12	Male	25	25	25	0.25	0.0625	not-MDR	cip-R	2	3.3	NA		gyrAD87N parEA364V parES339L	Absent	Absent	Absent	Absent	Absent	Absent	Absent	Absent	Absent	Absent
343077_206136	ERS2579421	ERR2663741	ERX2679550	S.Typhi	2013	Hospital	35	Female	30	32	30	0.125	0.0312	not-MDR	cip-R	2	3.2.2	NA		gyrAS83F	Absent	Absent	Absent	Absent	Absent	Absent	Absent	Absent	Absent	Absent
343077_206161	ERS2579422	ERR2663742	ERX2679551	S.Typhi	2009	Hospital	64	Female	26	26	22	0.125	0.0625	not-MDR	cip-R	2	3.2.2	NA		gyrAS83F	Absent	Absent	Absent	Absent	Absent	Absent	Absent	Absent	Absent	Absent
343077_207124	ERS2579423	ERR2663743	ERX2679552	S.Typhi	2013	Hospital	44	Male	26	30	22	0.125	0.0312	not-MDR	cip-R	2	3.0.1	NA		gyrAS83F	Absent	Absent	Absent	Absent	Absent	Absent	Absent	Absent	Absent	Absent
343077_207173	ERS2579424	ERR2663744	ERX2679553	S.Typhi	2010	Hospital	62	Female	0	22	30	4	0.0625	not-MDR	amp-R,cip-R	1	4.3.1	Bd	Bdq	gyrAD538N gyrAS83Y	Complete	Absent	Absent	Absent	Complete_GQ	Complete	Absent	Absent	Complete	Absent
343077_208112	ERS2579425	ERR2663745	ERX2679554	S.Typhi	2013	Hospital	46	Male	0	22	24	4	0.0625	not-MDR	amp-R,cip-R	1	4.3.1	Bd	Bdq	gyrAD538N gyrAS83Y	Complete	Absent	Absent	Absent	Complete_GQ	Complete	Absent	Absent	Complete	Absent
343077_208185	ERS2579426	ERR2663746	ERX2679555	S.Typhi	2010	Hospital	131	Female	24	22	24	0.25	0.0625	not-MDR	cip-R	2	3.3	NA		gyrAS83F parEA364V	Absent	Absent	Absent	Absent	Absent	Absent	Absent	Absent	Absent	Absent
343077_209102	ERS2579427	ERR2663747	ERX2679556	S.Typhi	2010	Hospital	97	Female	0	0	0	0.25	0.0625	MDR	amp-R,sxt-R,chl-R,cip-R	1	4.3.1	I	Ia	gyrAD538N gyrAS83F	Complete	Complete	Complete	Complete	Complete_HQ	Absent	Complete	Complete	Absent	Absent
343077_209195	ERS2579428	ERR2663748	ERX2679557	S.Typhi	2013	Hospital	11	Female	0	20	22	4	0.0625	not-MDR	amp-R,cip-R	1	4.3.1	Bd	Bdq	gyrAD538N gyrAS83Y	Complete	Absent	Absent	Absent	Complete_GQ	Complete	Absent	Absent	Complete	Absent
343077_210114	ERS2579429	ERR2663749	ERX2679558	S.Typhi	2011	Hospital	74	Female	23	25	22	0.125	0.0625	not-MDR	cip-R	2	3.3	NA		gyrAD87N parEA364V	Absent	Absent	Absent	Absent	Absent	Absent	Absent	Absent	Absent	Absent
343077_210183	ERS2579430	ERR2663750	ERX2679559	S.Typhi	2013	Hospital	26	Female	0	0	0	0.25	0.125	MDR	amp-R,sxt-R,chl-R,cip-R	1	4.3.1	I	Ia	gyrAD538N gyrAS83F	Complete	Complete	Complete	Complete	Truncated_FJ	Absent	Complete	Complete	Absent	Absent
343077_211126	ERS2579431	ERR2663751	ERX2679560	S.Typhi	2011	Hospital	65	Male	30	32	25	0.125	0.0312	not-MDR	cip-R	2	3.2.2	NA		gyrAS83F	Absent	Absent	Absent	Absent	Absent	Absent	Absent	Absent	Absent	Absent
343077_211171	ERS2579432	ERR2663752	ERX2679561	S.Typhi	2013	Hospital	34	Female	0	28	24	4	0.0625	not-MDR	amp-R,cip-R	1	4.3.1	Bd	Bdq	gyrAD538N gyrAS83Y	Complete	Absent	Absent	Absent	Complete_GQ	Complete	Absent	Absent	Complete	Absent
343077_212138	ERS2579433	ERR2663753	ERX2679562	S.Typhi	2012	Hospital	66	Female	22	28	27	0.125	0.0625	not-MDR	cip-R	2	2	NA		gyrAN529S gyrBS464F	Absent	Absent	Absent	Absent	Absent	Absent	Absent	Absent	Absent	Absent
343077_212159	ERS2579434	ERR2663754	ERX2679563	S.Typhi	2013	Hospital	27	Male	32	36	30	0.25	0.0625	not-MDR	cip-R	2	3.2.2	NA		gyrAS83F	Absent	Absent	Absent	Absent	Absent	Absent	Absent	Absent	Absent	Absent
343077_213147	ERS2579435	ERR2663755	ERX2679564	S.Typhi	2009	Hospital	60	Female	31	34	27	0.0625	0.0312	not-MDR	All Sensitive	2	3.3	NA		gyrAS83F parEA364V	Absent	Absent	Absent	Absent	Absent	Absent	Absent	Absent	Absent	Absent
343077_213150	ERS2579436	ERR2663756	ERX2679565	S.Typhi	2012	Hospital	68	Female	22	0	0	0.25	0.0625	not-MDR	sxt-R,chl-R,cip-R	1	4.3.1	I	Ia	gyrAD538N gyrAS83F	Absent	Complete	Complete	Complete	Absent	Absent	Absent	Absent	Absent	Absent
343077_214135	ERS2579437	ERR2663757	ERX2679566	S.Typhi	2009	Hospital	60	Male	0	28	30	4	0.0625	not-MDR	amp-R,cip-R	1	4.3.1	Bd	Bdq	gyrAD538N gyrAS83Y	Complete	Absent	Absent	Absent	Complete_GQ	Complete	Absent	Absent	Complete	Absent
343077_214162	ERS2579438	ERR2663758	ERX2679567	S.Typhi	2012	Hospital	83	Female	24	30	25	8	0.0625	not-MDR	cip-R	1	4.3.1	II		gyrAD538N gyrAD87N gyrAS83F parCS80I	Absent	Absent	Absent	Absent	Absent	Absent	Absent	Absent	Absent	Absent
343077_215123	ERS2579439	ERR2663759	ERX2679568	S.Typhi	2009	Hospital	60	Male	0	0	0	0.125	0.0625	MDR	amp-R,sxt-R,chl-R,cip-R	1	4.3.1	I	Ia	gyrAD538N gyrAS83F	Complete	Complete	Complete	Complete	Complete_HQ	Absent	Complete	Complete	Absent	Absent
343077_215174	ERS2579440	ERR2663760	ERX2679569	S.Typhi	2012	Hospital	69	Male	0	23	25	4	0.0625	not-MDR	amp-R,cip-R	1	4.3.1	Bd	Bdq	gyrAD538N gyrAS83Y	Complete	Absent	Absent	Absent	Complete_GQ	Complete	Absent	Absent	Complete	Absent
343077_216111	ERS2579441	ERR2663761	ERX2679570	S.Typhi	2010	Hospital	51	Female	0	0	0	0.25	0.0625	MDR	amp-R,sxt-R,chl-R,cip-R	1	4.3.1	I	Ia	gyrAD538N gyrAS83F	Complete	Complete	Complete	Complete	Complete_HQ	Absent	Complete	Complete	Absent	Absent
343077_216186	ERS2579442	ERR2663762	ERX2679571	S.Typhi	2013	Hospital	57	Male	0	0	0	0.25	0.0625	MDR	amp-R,sxt-R,chl-R,cip-R	1	4.3.1	I	Ia	gyrAD538N gyrAS83F parET447A	Complete	Complete	Complete	Complete	Complete_HQ	Absent	Complete	Complete	Absent	Absent
343077_217103	ERS2579443	ERR2663763	ERX2679572	S.Typhi	2013	Hospital	91	Female	0	0	0	0.25	0.0625	MDR	amp-R,sxt-R,chl-R,cip-R	1	4.3.1	I	Ia	gyrAD538N gyrAS83F	Complete	Complete	Complete	Complete	Truncated_FJ	Absent	Complete	Complete	Absent	Absent
343077_217194	ERS2579444	ERR2663764	ERX2679573	S.Typhi	2010	Hospital	93	Male	0	0	0	0.125	0.0625	MDR	amp-R,sxt-R,chl-R,cip-R	1	4.3.1	I	Ia	gyrAD538N gyrAS83F	Complete	Complete	Complete	Complete	Complete_HQ	Absent	Complete	Complete	Absent	Absent
343077_218115	ERS2579445	ERR2663765	ERX2679574	S.Typhi	2013	Hospital	62	Male	30	30	0	0.25	0.0625	not-MDR	chl-R,cip-R	1	4.3.1	I	Ia	gyrAD538N gyrAS83F	Absent	Complete	Complete	Complete	Absent	Absent	Absent	Absent	Absent	Absent
343077_218182	ERS2579446	ERR2663766	ERX2679575	S.Typhi	2010	Hospital	113	Female	0	0	0	0.25	0.0625	MDR	amp-R,sxt-R,chl-R,cip-R	1	4.3.1	I	Ia	gyrAD538N gyrAS83F	Complete	Complete	Complete	Complete	Complete_HQ	Absent	Complete	Complete	Absent	Absent
343077_219127	ERS2579447	ERR2663767	ERX2679576	S.Typhi	2013	Hospital	96	Female	30	30	25	0.125	0.0312	not-MDR	cip-R	2209	2.3.3	NA		gyrBS464Y	Absent	Absent	Absent	Absent	Absent	Absent	Absent	Absent	Absent	Absent
343077_219170	ERS2579448	ERR2663768	ERX2679577	S.Typhi	2010	Hospital	61	Female	28	30	28	0.0625	0.0312	not-MDR	All Sensitive	2	3.2.2	NA		gyrAS83F	Absent	Absent	Absent	Absent	Absent	Absent	Absent	Absent	Absent	Absent
343077_220139	ERS2579449	ERR2663769	ERX2679578	S.Typhi	2013	Hospital	42	Male	25	30	25	0.125	0.0312	not-MDR	cip-R	2209	2.3.3	NA		gyrBS464Y	Absent	Absent	Absent	Absent	Absent	Absent	Absent	Absent	Absent	Absent
343077_220158	ERS2579450	ERR2663770	ERX2679579	S.Typhi	2010	Hospital	66	Male	0	0	0	0.25	0.0625	MDR	amp-R,sxt-R,chl-R,cip-R	1	4.3.1	I	Ia	gyrAD538N gyrAS83F	Complete	Complete	Complete	Complete	Complete_HQ	Absent	Complete	Complete	Absent	Absent
343077_221146	ERS2579451	ERR2663771	ERX2679580	S.Typhi	2010	Hospital	59	Male	0	24	22	4	0.0625	not-MDR	amp-R,cip-R	1	4.3.1	Bd	Bdq	gyrAD538N gyrAS83Y	Complete	Absent	Absent	Absent	Complete_GQ	Complete	Absent	Absent	Complete	Absent
343077_221151	ERS2579452	ERR2663772	ERX2679581	S.Typhi	2013	Hospital	108	Male	26	30	26	0.25	0.0625	not-MDR	cip-R	2	3.2.2	NA		gyrAS83F	Absent	Absent	Absent	Absent	Absent	Absent	Absent	Absent	Absent	Absent
343077_222134	ERS2579453	ERR2663773	ERX2679582	S.Typhi	2010	Hospital	66	Female	0	0	0	0.125	0.0625	MDR	amp-R,sxt-R,chl-R,cip-R	1	4.3.1	I	Ia	gyrAD538N gyrAS83F	Complete	Complete	Complete	Complete	Complete_HQ	Absent	Complete	Complete	Absent	Absent
343077_222163	ERS2579454	ERR2663774	ERX2679583	S.Typhi	2013	Hospital	30	Male	26	28	26	0.125	0.0312	not-MDR	cip-R	1	4.3.1	Bd	Bdq	gyrAD538N gyrAS83Y	Complete	Absent	Absent	Absent	Complete_GQ	Complete	Absent	Absent	Complete	Absent
343077_223122	ERS2579455	ERR2663775	ERX2679584	S.Typhi	2010	Hospital	68	Male	26	32	24	0.125	0.0625	not-MDR	cip-R	2	2	NA		gyrAN529S gyrBS464F	Absent	Absent	Absent	Absent	Absent	Absent	Absent	Absent	Absent	Absent
343077_223175	ERS2579456	ERR2663776	ERX2679585	S.Typhi	2011	Hospital	44	Female	26	28	30	0.0008	0.0625	not-MDR	All Sensitive	2	1.2.1	NA		No Mutation	Absent	Absent	Absent	Absent	Absent	Absent	Absent	Absent	Absent	Absent
343077_224110	ERS2579457	ERR2663777	ERX2679586	S.Typhi	2010	Hospital	80	Female	31	35	28	0.125	0.0312	not-MDR	cip-R	1	4.3.1	I	Ia	gyrAD538N gyrAS83F	Complete	Complete	Complete	Complete	Truncated_FJ	Absent	Complete	Complete	Absent	Absent
343077_224187	ERS2579458	ERR2663778	ERX2679587	S.Typhi	2011	Hospital	27	Male	28	30	30	0.25	0.0625	not-MDR	cip-R	2	3.3	NA		gyrAS83F parEA364V	Absent	Absent	Absent	Absent	Absent	Absent	Absent	Absent	Absent	Absent
343077_225104	ERS2579459	ERR2663779	ERX2679588	S.Typhi	2012	Hospital	19	Female	25	26	24	0.0008	0.0312	not-MDR	All Sensitive	2	2.5	NA		No Mutation	Absent	Absent	Absent	Absent	Absent	Absent	Absent	Absent	Absent	Absent
343077_225193	ERS2579460	ERR2663780	ERX2679589	S.Typhi	2010	Hospital	113	Male	30	30	26	0.25	0.0625	not-MDR	cip-R	1	4.3.1	I	Ia	gyrAD538N gyrAS83F	Absent	Complete	Complete	Complete	Absent	Absent	Absent	Absent	Absent	Absent
343077_226116	ERS2579461	ERR2663781	ERX2679590	S.Typhi	2012	Hospital	53	Female	30	35	28	0.125	0.0312	not-MDR	cip-R	2	3.3	NA		gyrBS464Y parEA364V	Absent	Absent	Absent	Absent	Absent	Absent	Absent	Absent	Absent	Absent
343077_226181	ERS2579462	ERR2663782	ERX2679591	S.Typhi	2010	Hospital	70	Female	0	0	0	0.25	0.0625	MDR	amp-R,sxt-R,chl-R,cip-R	1	4.3.1	I	Ia	gyrAD538N gyrAS83F	Complete	Complete	Complete	Complete	Truncated_FJ	Absent	Complete	Complete	Absent	Absent
343077_227128	ERS2579463	ERR2663783	ERX2679592	S.Typhi	2012	Hospital	29	Female	26	29	25	0.0008	0.0312	not-MDR	All Sensitive	2	1.2.1	NA		No Mutation	Absent	Absent	Absent	Absent	Absent	Absent	Absent	Absent	Absent	Absent
343077_227169	ERS2579464	ERR2663784	ERX2679593	S.Typhi	2011	Hospital	108	Male	0	30	28	2	0.0312	not-MDR	amp-R,cip-R	1	4.3.1	Bd	Bdq	gyrAD538N gyrAS83Y	Complete	Absent	Absent	Absent	Complete_GQ	Complete	Absent	Absent	Complete	Absent
343077_228140	ERS2579465	ERR2663785	ERX2679594	S.Typhi	2012	Hospital	56	Male	31	33	27	0.0008	0.0312	not-MDR	All Sensitive	2	3.3	NA		parEA364V	Absent	Absent	Absent	Absent	Absent	Absent	Absent	Absent	Absent	Absent
343077_228157	ERS2579466	ERR2663786	ERX2679595	S.Typhi	2011	Hospital	28	Female	0	0	28	0.25	0.0625	not-MDR	amp-R,sxt-R,cip-R	1	4.3.1	I	Ia	gyrAD538N gyrAS83F	Complete	Absent	Complete	Complete	Truncated_FJ	Absent	Complete	Complete	Absent	Absent
343077_229145	ERS2579467	ERR2663787	ERX2679596	S.Typhi	2011	Hospital	120	Male	24	27	23	0.125	0.0625	not-MDR	cip-R	2	3.3	NA		gyrAD87N parEA364V	Absent	Absent	Absent	Absent	Absent	Absent	Absent	Absent	Absent	Absent
343077_230133	ERS2579468	ERR2663788	ERX2679597	S.Typhi	2011	Hospital	73	Male	0	0	0	4	0.0312	MDR	amp-R,sxt-R,chl-R,cip-R	1	4.3.1	I	Ia	gyrAD538N gyrAS83F parEL502F	Complete	Complete	Complete	Complete	Truncated_FJ	Absent	Complete	Complete	Absent	Absent
343077_231121	ERS2579469	ERR2663789	ERX2679598	S.Typhi	2011	Hospital	120	Male	30	32	28	0.125	0.0625	not-MDR	cip-R	2	3.2.2	NA		gyrAS83F	Absent	Absent	Absent	Absent	Absent	Absent	Absent	Absent	Absent	Absent
343077_231176	ERS2579470	ERR2663790	ERX2679599	S.Typhi	2006	Community	143	Male	0	0	0	0.25	0.0625	MDR	amp-R,sxt-R,chl-R,cip-R	1	4.3.1	I	Ia	gyrAD538N gyrAS83F	Complete	Complete	Complete	Complete	Truncated_FJ	Absent	Complete	Complete	Absent	Absent
343077_232109	ERS2579471	ERR2663791	ERX2679600	S.Typhi	2011	Hospital	120	Male	0	0	0	0.25	0.0625	MDR	amp-R,sxt-R,chl-R,cip-R	1	4.3.1	I	Ia	gyrAD538N gyrAS83F	Complete	Complete	Complete	Complete	Complete_HQ	Absent	Complete	Complete	Absent	Absent
343077_233105	ERS2579472	ERR2663792	ERX2679601	S.Typhi	2002	Community			0	0	0	0.5	0.0625	MDR	amp-R,sxt-R,chl-R,cip-R	1	4.3.1	Bd		gyrAD538N gyrAS83Y	Complete	Complete	Complete	Complete	Complete_HQ	Absent	Complete	Complete	Absent	Complete
343077_234180	ERS2579473	ERR2663793	ERX2679602	S.Typhi	2012	Hospital	74	Male	0	32	28	4	0.0625	not-MDR	amp-R,cip-R	1	4.3.1	Bd	Bdq	gyrAD538N gyrAS83Y	Complete	Absent	Absent	Absent	Complete_GQ	Complete	Absent	Absent	Complete	Absent
343077_235129	ERS2579474	ERR2663794	ERX2679603	S.Typhi	2001	Community			30	33	27	0.25	0.0312	not-MDR	cip-R	1	4.3.1	Undefined		gyrAD538N gyrAS83Y	Absent	Absent	Complete	N_Inside	Absent	Absent	Absent	Absent	Absent	Complete
343077_235168	ERS2579475	ERR2663795	ERX2679604	S.Typhi	2012	Hospital	121	Female	24	28	26	0.125	0.0312	not-MDR	cip-R	2	3.2.2	NA		gyrAS83F	Absent	Absent	Absent	Absent	Absent	Absent	Absent	Absent	Absent	Absent
343077_236156	ERS2579476	ERR2663796	ERX2679605	S.Typhi	2012	Hospital	100	Female	0	28	26	2	0.0625	not-MDR	amp-R,cip-R	1	4.3.1	I	Ia	gyrAD538N gyrAS83F parET447A	Complete	Complete	Complete	Complete	Truncated_FJ	Absent	Complete	Complete	Absent	Absent
343077_237144	ERS2579477	ERR2663797	ERX2679606	S.Typhi	2012	Hospital	109	Female	24	26	23	0.0625	0.0625	not-MDR	All Sensitive	2	2	NA		gyrAN529S gyrBS464F	Absent	Absent	Absent	Absent	Absent	Absent	Absent	Absent	Absent	Absent
343077_238132	ERS2579478	ERR2663798	ERX2679607	S.Typhi	2012	Hospital	84	Female	24	24	23	0.125	0.0156	not-MDR	cip-R	2	3.2.2	NA		gyrAS83F	Absent	Absent	Absent	Absent	Absent	Absent	Absent	Absent	Absent	Absent
343077_239120	ERS2579479	ERR2663799	ERX2679608	S.Typhi	2012	Hospital	72	Female	25	0	0	0.5	0.0625	not-MDR	sxt-R,chl-R,cip-R	1	4.3.1	I	Ia	gyrAD538N gyrAS83F parET447A	Absent	Complete	Complete	Complete	Absent	Absent	Absent	Absent	Absent	Absent
343077_240108	ERS2579480	ERR2663800	ERX2679609	S.Typhi	2012	Hospital	109	Female	0	0	0	0.25	0.0625	MDR	amp-R,sxt-R,chl-R,cip-R	1	4.3.1	I	Ia	gyrAD538N gyrAS83F	Complete	Complete	Complete	Complete	Truncated_FJ	Absent	Complete	Complete	Absent	Absent
343077_241191	ERS2579481	ERR2663801	ERX2679610	S.Typhi	2012	Hospital	156	Female	0	0	0	0.125	0.0625	MDR	amp-R,sxt-R,chl-R,cip-R	1	4.3.1	I	Ia	gyrAD538N gyrAS83F	Complete	Complete	Complete	Complete	Complete_HQ	Absent	Complete	Complete	Absent	Absent
343077_242179	ERS2579482	ERR2663802	ERX2679611	S.Typhi	2012	Hospital	116	Male	26	28	23	0.0625	0.0312	not-MDR	All Sensitive	2	3.0.1	NA		gyrBS464F	Absent	Absent	Absent	Absent	Absent	Absent	Absent	Absent	Absent	Absent
343077_243167	ERS2579483	ERR2663803	ERX2679612	S.Typhi	2013	Hospital	96	Male	26	28	24	0.25	0.0312	not-MDR	cip-R	2	3.3	NA		gyrAS83F parEA364V	Absent	Absent	Absent	Absent	Absent	Absent	Absent	Absent	Absent	Absent
343077_244155	ERS2579484	ERR2663804	ERX2679613	S.Typhi	2013	Hospital	99	Male	0	18	23	4	0.0625	not-MDR	amp-R,cip-R	1	4.3.1	Bd	Bdq	gyrAD538N gyrAS83Y	Complete	Absent	Absent	Absent	Complete_GQ	Complete	Absent	Absent	Complete	Absent
343077_245143	ERS2579485	ERR2663805	ERX2679614	S.Typhi	2013	Hospital	120	Male	0	0	0	0.25	0.0625	MDR	amp-R,sxt-R,chl-R,cip-R	1	4.3.1	I	Ia	gyrAD538N gyrAS83F	Complete	Complete	Complete	Complete	Complete_HQ	Absent	Complete	Complete	Absent	Absent
343077_246131	ERS2579486	ERR2663806	ERX2679615	S.Typhi	2013	Hospital	84	Male	26	28	28	0.125	0.0312	not-MDR	cip-R	2209	2.3.3	NA		gyrBS464Y	Absent	Absent	Absent	Absent	Absent	Absent	Absent	Absent	Absent	Absent
343077_247119	ERS2579487	ERR2663807	ERX2679616	S.Typhi	2013	Hospital	78	Male	0	0	0	0.25	0.0625	MDR	amp-R,sxt-R,chl-R,cip-R	1	4.3.1	I	Ia	gyrAD538N gyrAS83F	Complete	Complete	Complete	Complete	Truncated_FJ	Absent	Complete	Complete	Absent	Absent
343077_248107	ERS2579488	ERR2663808	ERX2679617	S.Typhi	2013	Hospital	180	Male	28	32	26	0.25	0.0625	not-MDR	cip-R	2	3.3	NA		gyrAS83F parEA364V	Absent	Absent	Absent	Absent	Absent	Absent	Absent	Absent	Absent	Absent
343077_249190	ERS2579489	ERR2663809	ERX2679618	S.Typhi	2009	Hospital	36	Female	0	0	0	0.125	0.0625	MDR	amp-R,sxt-R,chl-R,cip-R	1	4.3.1	I	Ia	gyrAD538N gyrAS83F	Complete	Complete	Complete	Complete	Complete_HQ	Absent	Complete	Complete	Absent	Absent
343077_250178	ERS2579490	ERR2663810	ERX2679619	S.Typhi	2009	Hospital	35	Female	28	26	22	0.125	0.0312	not-MDR	cip-R	2	3.2.2	NA		gyrAS83F	Absent	Absent	Absent	Absent	Absent	Absent	Absent	Absent	Absent	Absent
343077_251166	ERS2579491	ERR2663811	ERX2679620	S.Typhi	2009	Hospital	54	Female	30	33	27	0.0625	0.0312	not-MDR	All Sensitive	1	4.3.1	I	Ia	gyrAD538N gyrAD87G	Complete	Complete	Complete	Complete	Complete_HQ	Absent	Complete	Complete	Absent	Absent
343077_252154	ERS2579492	ERR2663812	ERX2679621	S.Typhi	2009	Hospital	42	Female	26	30	20	0.0008	0.0008	not-MDR	All Sensitive	2	3.2.2	NA		gyrAD87A	Absent	Absent	Absent	Absent	Absent	Absent	Absent	Absent	Absent	Absent
343077_253142	ERS2579493	ERR2663813	ERX2679622	S.Typhi	2010	Hospital	54	Male	22	30	24	0.0625	0.0312	not-MDR	All Sensitive	2	2	NA		gyrAN529S gyrBS464F	Absent	Absent	Absent	Absent	Absent	Absent	Absent	Absent	Absent	Absent
343077_254130	ERS2579494	ERR2663814	ERX2679623	S.Typhi	2010	Hospital	27	Male	26	30	26	0.125	0.0312	not-MDR	cip-R	2	3.2.2	NA		gyrAS83F	Absent	Absent	Absent	Absent	Absent	Absent	Absent	Absent	Absent	Absent
343077_255118	ERS2579495	ERR2663815	ERX2679624	S.Typhi	2010	Hospital	6	Female	0	0	0	0.125	0.0625	MDR	amp-R,sxt-R,chl-R,cip-R	2	2	NA		gyrAN529S gyrBS464F	Absent	Absent	Absent	Absent	Absent	Absent	Absent	Absent	Absent	Absent
343077_256106	ERS2579496	ERR2663816	ERX2679625	S.Typhi	2010	Hospital	10	Male	26	24	31	0.0625	0.0312	not-MDR	All Sensitive	2	2	NA		gyrAN529S gyrBS464F	Absent	Absent	Absent	Absent	Absent	Absent	Absent	Absent	Absent	Absent
343077_257189	ERS2579497	ERR2663817	ERX2679626	S.Typhi	2010	Hospital	12	Male	0	0	0	0.25	0.0625	MDR	amp-R,sxt-R,chl-R,cip-R	1	4.3.1	Bd		gyrAD538N gyrAS83Y	Complete	Complete	Complete	Complete	Truncated_FJ	Absent	Complete	Complete	Absent	Complete
343077_258177	ERS2579498	ERR2663818	ERX2679627	S.Typhi	2010	Hospital	32	Female	28	32	30	0.0625	0.0625	not-MDR	All Sensitive	2	3.2.2	NA		gyrAS83F	Absent	Absent	Absent	Absent	Absent	Absent	Absent	Absent	Absent	Absent
343077_259165	ERS2579499	ERR2663819	ERX2679628	S.Typhi	2010	Hospital	16	Male	30	32	28	0.125	0.0156	not-MDR	cip-R	2	3.3	NA		gyrAS83F parEA364V	Absent	Absent	Absent	Absent	Absent	Absent	Absent	Absent	Absent	Absent
343077_260153	ERS2579500	ERR2663820	ERX2679629	S.Typhi	2010	Hospital	9	Female	0	25	24	4	0.0625	not-MDR	amp-R,cip-R	1	4.3.1	Bd	Bdq	gyrAD538N gyrAS83Y	Complete	Absent	Absent	Absent	Complete_GQ	Complete	Absent	Absent	Complete	Absent
343077_261141	ERS2579501	ERR2663821	ERX2679630	S.Typhi	2010	Hospital	5	Male	22	28	22	0.0156	0.0312	not-MDR	All Sensitive	2	2	NA		gyrAN529S gyrBS464F	Absent	Absent	Absent	Absent	Absent	Absent	Absent	Absent	Absent	Absent
343077_262129	ERS2579502	ERR2663822	ERX2679631	S.Typhi	2010	Hospital	32	Female	20	26	27	0.125	0.0312	not-MDR	cip-R	2	3.2.2	NA		gyrAS83F	Absent	Absent	Absent	Absent	Absent	Absent	Absent	Absent	Absent	Absent
343077_263117	ERS2579503	ERR2663823	ERX2679632	S.Typhi	2010	Hospital	27	Male	27	22	28	0.125	0.0312	not-MDR	cip-R	2	3.2.2	NA		gyrAS83F	Absent	Absent	Absent	Absent	Absent	Absent	Absent	Absent	Absent	Absent
343077_264105	ERS2579504	ERR2663824	ERX2679633	S.Typhi	2010	Hospital	20	Female	0	0	0	0.25	0.0625	MDR	amp-R,sxt-R,chl-R,cip-R	1	4.3.1	I	Ia	gyrAD538N gyrAS83F	Complete	Complete	Complete	Complete	Complete_HQ	Absent	Complete	Complete	Absent	Absent
343077_265188	ERS2579505	ERR2663825	ERX2679634	S.Typhi	2011	Hospital	24	Female	0	26	28	2	0.0625	not-MDR	amp-R,cip-R	1	4.3.1	Bd	Bdq	gyrAD538N gyrAS83Y	Complete	Absent	Absent	Absent	Complete_GQ	Complete	Absent	Absent	Complete	Absent
343077_266176	ERS2579506	ERR2663826	ERX2679635	S.Typhi	2011	Hospital	20	Male	22	31	22	0.125	0.0312	not-MDR	cip-R	2	3.3	NA		gyrAS83F parEA364V	Absent	Absent	Absent	Absent	Absent	Absent	Absent	Absent	Absent	Absent
343077_267164	ERS2579507	ERR2663827	ERX2679636	S.Typhi	2011	Hospital	45	Male	30	34	25	0.0625	0.0312	not-MDR	All Sensitive	2	2	NA		gyrAN529S gyrBS464F	Absent	Absent	Absent	Absent	Absent	Absent	Absent	Absent	Absent	Absent
343077_268152	ERS2579508	ERR2663828	ERX2679637	S.Typhi	2011	Hospital	7	Female	0	0	0	0.25	0.0625	MDR	amp-R,sxt-R,chl-R,cip-R	1	4.3.1	I	Ia	gyrAD538N gyrAS83F	Complete	Complete	Complete	Complete	Complete_HQ	Absent	Complete	Complete	Absent	Absent
343077_269140	ERS2579509	ERR2663829	ERX2679638	S.Typhi	2011	Hospital	40	Male	0	0	0	0.25	0.0625	MDR	amp-R,sxt-R,chl-R,cip-R	1	4.3.1	I	Ia	gyrAD538N gyrAS83F	Complete	Complete	Complete	Complete	Truncated_FJ	Absent	Complete	Complete	Absent	Absent
343077_270128	ERS2579510	ERR2663830	ERX2679639	S.Typhi	2011	Hospital	27	Female	0	0	0	0.25	0.0625	MDR	amp-R,sxt-R,chl-R,cip-R	1	4.3.1	I	Ia	gyrAD538N gyrAS83F	Complete	Complete	Complete	Complete	Truncated_FJ	Absent	Complete	Complete	Absent	Absent
343077_271116	ERS2579511	ERR2663831	ERX2679640	S.Typhi	2011	Hospital	19	Female	0	0	0	0.25	0.0625	MDR	amp-R,sxt-R,chl-R,cip-R	1	4.3.1	I	Ia	gyrAD538N gyrAS83F	Complete	Complete	Complete	Complete	Truncated_FJ	Absent	Complete	Complete	Absent	Absent
343077_272104	ERS2579512	ERR2663832	ERX2679641	S.Typhi	2011	Hospital	12	Male	0	0	0	0.25	0.0625	MDR	amp-R,sxt-R,chl-R,cip-R	NT	4.3.1	I	Ia	gyrAD538N gyrAS83F	Complete	Complete	Complete	Complete	Complete_HQ	Absent	Complete	Complete	Absent	Absent
343077_273187	ERS2579513	ERR2663833	ERX2679642	S.Typhi	2011	Hospital	18	Female	26	0	0	0.25	0.0625	not-MDR	sxt-R,chl-R,cip-R	1	4.3.1	I	Ia	gyrAD538N gyrAS83F	Absent	Complete	Complete	Complete	Absent	Absent	Absent	Absent	Absent	Absent
343077_274175	ERS2579514	ERR2663834	ERX2679643	S.Typhi	2011	Hospital	48	Female	18	28	22	0.125	0.0625	not-MDR	cip-R	2	3.2.2	NA		gyrAS83F	Absent	Absent	Absent	Absent	Absent	Absent	Absent	Absent	Absent	Absent
343077_275163	ERS2579515	ERR2663835	ERX2679644	S.Typhi	2011	Hospital	16	Male	0	28	30	4	0.0625	not-MDR	amp-R,cip-R	1	4.3.1	Bd	Bdq	gyrAD538N gyrAS83Y	Complete	Absent	Absent	Absent	Complete_GQ	Complete	Absent	Absent	Absent	Absent
343077_276151	ERS2579516	ERR2663836	ERX2679645	S.Typhi	2011	Hospital	46	Male	0	0	0	0.25	0.0625	MDR	amp-R,sxt-R,chl-R,cip-R	1	4.3.1	I	Ia	gyrAD538N gyrAS83F parET447A	Complete	Complete	Complete	Complete	Complete_HQ	Absent	Complete	Complete	Absent	Absent
343077_277139	ERS2579517	ERR2663837	ERX2679646	S.Typhi	2012	Hospital	15	Male	28	30	28	0.125	0.0625	not-MDR	cip-R	2	3.2.2	NA		gyrAS83F	Absent	Absent	Absent	Absent	Absent	Absent	Absent	Absent	Absent	Absent
343077_278127	ERS2579518	ERR2663838	ERX2679647	S.Typhi	2012	Hospital	16	Male	0	0	0	0.25	0.0625	MDR	amp-R,sxt-R,chl-R,cip-R	1	4.3.1	I	Ia	gyrAD538N gyrAS83F	Complete	Complete	Complete	Complete	Complete_HQ	Absent	Complete	Complete	Absent	Absent
343077_279115	ERS2579519	ERR2663839	ERX2679648	S.Typhi	2012	Hospital	38	Female	0	0	0	0.25	0.0625	MDR	amp-R,sxt-R,chl-R,cip-R	1	4.3.1	I	Ia	gyrAD538N gyrAS83F	Complete	Complete	Complete	Complete	Truncated_FJ	Absent	Complete	Complete	Absent	Absent
343077_280103	ERS2579520	ERR2663840	ERX2679649	S.Typhi	2012	Hospital	32	Male	0	0	0	0.25	0.0625	MDR	amp-R,sxt-R,chl-R,cip-R	1	4.3.1	I	Ia	gyrAD538N gyrAS83F	Complete	Complete	Complete	Complete	Truncated_FJ	Absent	Complete	Complete	Absent	Absent
343077_281186	ERS2579521	ERR2663841	ERX2679650	S.Typhi	2012	Hospital	34	Female	32	32	36	0.125	0.0312	not-MDR	cip-R	2	3.2.2	NA		gyrAS83F	Absent	Absent	Absent	Absent	Absent	Absent	Absent	Absent	Absent	Absent
343077_282174	ERS2579522	ERR2663842	ERX2679651	S.Typhi	2012	Hospital	44	Female	20	0	0	0.25	0.0625	not-MDR	sxt-R,chl-R,cip-R	1	4.3.1	I	Ia	gyrAD538N gyrAS83F	Absent	Complete	Complete	Complete	Absent	Absent	Absent	Absent	Absent	Absent
343077_283162	ERS2579523	ERR2663843	ERX2679652	S.Typhi	2012	Hospital	14	Male	17	26	22	0.25	0.0312	not-MDR	cip-R	1	4.3.1	I	Ia	gyrAD538N gyrAS83F	Absent	Absent	Absent	Absent	Absent	Absent	Absent	Absent	Absent	Absent
343077_284150	ERS2579524	ERR2663844	ERX2679653	S.Typhi	2013	Hospital	31	Male	26	25	23	0.0625	0.0625	not-MDR	All Sensitive	2209	2.3.3	NA		gyrBS464Y	Absent	Absent	Absent	Absent	Absent	Absent	Absent	Absent	Absent	Absent
343077_285138	ERS2579525	ERR2663845	ERX2679654	S.Typhi	2013	Hospital	41	Female	25	22	0	0.0156	0.0156	not-MDR	chl-R	1	4.3.1	I	Ia	gyrAD538N gyrAS83F	Absent	Complete	Complete	Complete	Absent	Absent	Absent	Absent	Absent	Absent
343077_286126	ERS2579526	ERR2663846	ERX2679655	S.Typhi	2013	Hospital	16	Male	0	27	26	0.25	0.0625	not-MDR	amp-R,cip-R	1	4.3.1	I	Ia	gyrAD538N gyrAS83F	Complete	Absent	Absent	Absent	Complete_HQ	Absent	Complete	Complete	Absent	Absent
343077_287114	ERS2579527	ERR2663847	ERX2679656	S.Typhi	2013	Hospital	48	Male	0	0	0	0.25	0.0625	MDR	amp-R,sxt-R,chl-R,cip-R	1	4.3.1	I	Ia	gyrAD538N gyrAS83F	Complete	Complete	Complete	Complete	Truncated_FJ	Absent	Complete	Complete	Absent	Absent
343077_288102	ERS2579528	ERR2663848	ERX2679657	S.Typhi	2013	Hospital	16	Male	0	0	0	0.25	0.0625	MDR	amp-R,sxt-R,chl-R,cip-R	1	4.3.1	I	Ia	gyrAD538N gyrAS83F parET447A	Complete	Complete	Complete	Complete	Truncated_FJ	Absent	Complete	Complete	Absent	Absent
343077_289112	ERS2579529	ERR2663849	ERX2679658	S.Typhi	2012	Hospital	27	Female	0	0	0	0.25	0.0625	MDR	amp-R,sxt-R,chl-R,cip-R	1	4.3.1	I	Ia	gyrAD538N gyrAS83F	Complete	Complete	Complete	Complete	Absent	Absent	Absent	Absent	Absent	Absent
343077_289185	ERS2579530	ERR2663850	ERX2679659	S.Typhi	2013	Hospital	30	Female	30	26	25	0.0625	0.0156	not-MDR	All Sensitive	2	3.2.2	NA		gyrAS83F	Absent	Absent	Absent	Absent	Absent	Absent	Absent	Absent	Absent	Absent
343077_290124	ERS2579531	ERR2663851	ERX2679660	S.Typhi	2012	Hospital	24	Female	0	18	26	4	0.0625	not-MDR	amp-R,cip-R	1	4.3.1	Bd	Bdq	gyrAD538N gyrAS83Y	Complete	Absent	Absent	Absent	Complete_GQ	Complete	Absent	Absent	Absent	Absent
343077_290173	ERS2579532	ERR2663852	ERX2679661	S.Typhi	2013	Hospital	18	Male	0	25	22	4	0.0625	not-MDR	amp-R,cip-R	1	4.3.1	Bd	Bdq	gyrAD538N gyrAS83Y	Complete	Absent	Absent	Absent	Complete_GQ	Complete	Absent	Absent	Complete	Absent
343077_291136	ERS2579533	ERR2663853	ERX2679662	S.Typhi	2012	Hospital	36	Male	30	30	27	0.125	0.0312	not-MDR	cip-R	2	3.2.2	NA		gyrAS83F	Absent	Absent	Absent	Absent	Absent	Absent	Absent	Absent	Absent	Absent
343077_291161	ERS2579534	ERR2663854	ERX2679663	S.Typhi	2013	Hospital	48	Male	25	28	25	0.0625	0.0312	not-MDR	All Sensitive	2209	2.3.3	NA		gyrBS464Y	Absent	Absent	Absent	Absent	Absent	Absent	Absent	Absent	Absent	Absent
343077_292148	ERS2579535	ERR2663855	ERX2679664	S.Typhi	2013	Hospital	35	Female	32	0	0	0.5	0.0625	not-MDR	sxt-R,chl-R,cip-R	1	4.3.1	I	Ia	gyrAD538N gyrAS83F parEL416F	Absent	Complete	Complete	Complete	Absent	Absent	Absent	Absent	Absent	Absent
343077_292149	ERS2579536	ERR2663856	ERX2679665	S.Typhi	2013	Hospital	52	Male	27	34	28	0.0625	0.0312	not-MDR	All Sensitive	2209	2.3.3	NA		gyrBS464Y	Absent	Absent	Absent	Absent	Absent	Absent	Absent	Absent	Absent	Absent
343077_293160	ERS2579537	ERR2663857	ERX2679666	S.Typhi	2013	Hospital	47	Male	0	0	0	0.25	0.0625	MDR	amp-R,sxt-R,chl-R,cip-R	1	4.3.1	I	Ia	gyrAD538N gyrAS83F	Complete	Complete	Complete	Complete	Truncated_FJ	Absent	Complete	Complete	Absent	Absent
343077_294125	ERS2579538	ERR2663858	ERX2679667	S.Typhi	2013	Hospital	25	Female	0	0	0	0.25	0.0625	MDR	amp-R,sxt-R,chl-R,cip-R	1	4.3.1	I	Ia	gyrAD538N gyrAS83F	Complete	Complete	Complete	Complete	Truncated_FJ	Absent	Complete	Complete	Absent	Absent
343077_294172	ERS2579539	ERR2663859	ERX2679668	S.Typhi	2013	Hospital	24	Male	22	30	28	0.25	0.0625	not-MDR	cip-R	1	4.3.1	I	Ia	gyrAD538N gyrAS83F	Absent	Complete	Complete	Complete	Absent	Absent	Absent	Absent	Absent	Absent
343077_295113	ERS2579540	ERR2663860	ERX2679669	S.Typhi	2013	Hospital	20	Male	30	28	30	0.25	0.0625	not-MDR	cip-R	1	4.3.1	I	Ia	gyrAD538N gyrAS83F	Absent	Absent	Absent	Absent	Absent	Absent	Absent	Absent	Absent	Absent
343077_295184	ERS2579541	ERR2663861	ERX2679670	S.Typhi	2013	Hospital	23	Male	0	26	28	4	0.0625	not-MDR	amp-R,cip-R	1	4.3.1	Bd	Bdq	gyrAD538N gyrAS83Y	Complete	Absent	Absent	Absent	Complete_GQ	Complete	Absent	Absent	Complete	Absent
343077_296101	ERS2579542	ERR2663862	ERX2679671	S.Typhi	2013	Hospital	12	Male	20	30	30	0.25	0.0312	not-MDR	cip-R	2	3.2.2	NA		gyrAS83F	Absent	Absent	Absent	Absent	Absent	Absent	Absent	Absent	Absent	Absent
343077_296196	ERS2579543	ERR2663863	ERX2679672	S.Typhi	2013	Hospital	36	Female	0	0	0	0.5	0.0625	MDR	amp-R,sxt-R,chl-R,cip-R	1	4.3.1	I	Ia	gyrAD538N gyrAS83F parET447A	Complete	Complete	Complete	Complete	Truncated_FJ	Absent	Complete	Complete	Absent	Absent
343078_201101	ERS2579544	ERR2663864	ERX2679673	S.Typhi	2006	Hospital	24	Female	20	20	32	1	0.0625	not-MDR	cip-R	1	4.3.1	Bd		gyrAD538N gyrAS83Y	Absent	Absent	Absent	Absent	Absent	Absent	Absent	Absent	Absent	Absent
343078_202113	ERS2579545	ERR2663865	ERX2679674	S.Typhi	2006	Hospital	42	Male	24	30	26	0.5	0.0625	not-MDR	cip-R	2	3.3	NA		gyrAD87N parEA364V	Absent	Absent	Absent	Absent	Absent	Absent	Absent	Absent	Absent	Absent
343078_203125	ERS2579546	ERR2663866	ERX2679675	S.Typhi	2008	Hospital	52	Male	0	30	0	0.5	0.0312	not-MDR	amp-R,chl-R,cip-R	1	4.3.1	I	Ia	gyrAD538N gyrAS83Y	Complete	Complete	Complete	Complete	Absent	Absent	Absent	Absent	Absent	Absent
343078_204137	ERS2579547	ERR2663867	ERX2679676	S.Typhi	2005	Hospital	15	Female	29	32	28	0.5	0.0312	not-MDR	cip-R	2	3.3	NA		parEA364V	Absent	Absent	Absent	Absent	Absent	Absent	Absent	Absent	Absent	Absent
343078_205149	ERS2579548	ERR2663868	ERX2679677	S.Typhi	2005	Hospital	35	Male	28	30	26	0.5	0.0312	not-MDR	cip-R	2	3.2.2	NA		gyrAS83F	Absent	Absent	Absent	Absent	Absent	Absent	Absent	Absent	Absent	Absent
343078_206161	ERS2579549	ERR2663869	ERX2679678	S.Typhi	2006	Hospital	55	Male	32	32	28	0.5	0.0312	not-MDR	cip-R	2	3	NA		gyrAS83F	Absent	Absent	Absent	Absent	Absent	Absent	Absent	Absent	Absent	Absent
343078_207173	ERS2579550	ERR2663870	ERX2679679	S.Typhi	2006	Hospital	41	Male	0	0	0	0.25	0.0312	MDR	amp-R,sxt-R,chl-R,cip-R	1	4.3.1	I	Ia	gyrAD538N gyrAS83F	Complete	Complete	Complete	Complete	Complete_HQ	Absent	Complete	Complete	Absent	Absent
343078_208185	ERS2579551	ERR2663871	ERX2679680	S.Typhi	2006	Hospital	6	Male	31	0	0	0.25	0.0312	not-MDR	sxt-R,chl-R,cip-R	1	4.3.1	I	Ia	gyrAD538N gyrAD87G gyrAS83F parCE84K	Absent	Complete	Complete	Complete	Absent	Absent	Absent	Absent	Absent	Absent
343078_209102	ERS2579552	ERR2663872	ERX2679681	S.Typhi	2007	Hospital	26	Female	29	27	25	0.5	0.0312	not-MDR	cip-R	2	3.3	NA		parEA364V	Absent	Absent	Absent	Absent	Absent	Absent	Absent	Absent	Absent	Absent
343078_210114	ERS2579553	ERR2663873	ERX2679682	S.Typhi	2007	Hospital	24	Male	31	30	27	0.5	0.0312	not-MDR	cip-R	2	2.2	NA		No Mutation	Absent	Absent	Absent	Absent	Absent	Absent	Absent	Absent	Absent	Absent
343078_212138	ERS2579554	ERR2663874	ERX2679683	S.Typhi	2008	Hospital	15	Male	0	0	0	0.5	0.0312	MDR	amp-R,sxt-R,chl-R,cip-R	1	4.3.1	I	Ia	gyrAD538N gyrAS83F	Complete	Complete	Complete	Complete	Complete_HQ	Absent	Complete	Complete	Absent	Absent
343078_213150	ERS2579555	ERR2663875	ERX2679684	S.Typhi	2009	Hospital	37	Male	0	0	0	0.25	0.0625	MDR	amp-R,sxt-R,chl-R,cip-R	1	4.3.1	I	Ia	gyrAD538N gyrAS83F	Complete	Complete	Complete	Complete	Complete_HQ	Absent	Complete	Complete	Absent	Absent
343078_214162	ERS2579556	ERR2663876	ERX2679685	S.Typhi	2009	Hospital	19	Male	0	0	0	0.25	0.0625	MDR	amp-R,sxt-R,chl-R,cip-R	1	4.3.1	I	Ia	gyrAD538N gyrAS83F parET447A	Complete	Complete	Complete	Complete	Truncated_FJ	Absent	Complete	Complete	Absent	Absent
343078_215174	ERS2579557	ERR2663877	ERX2679686	S.Typhi	2009	Hospital	36	Female	22	28	22	0.125	0.0312	not-MDR	cip-R	2	2.1.7	NA		gyrAS83F	Absent	Absent	Absent	Absent	Absent	Absent	Absent	Absent	Absent	Absent
343078_216186	ERS2579558	ERR2663878	ERX2679687	S.Typhi	2009	Hospital	31	Female	28	18	23	0.0008	0.0008	not-MDR	All Sensitive	2	3.3	NA		parEA364V	Absent	Absent	Absent	Absent	Absent	Absent	Absent	Absent	Absent	Absent
343078_217103	ERS2579559	ERR2663879	ERX2679688	S.Typhi	2009	Hospital	19	Female	26	30	29	0.25	0.0625	not-MDR	cip-R	1	4.3.1	I	Ia	gyrAD538N gyrAS83F	Absent	Absent	Absent	Absent	Absent	Absent	Absent	Absent	Absent	Absent
343078_218115	ERS2579560	ERR2663880	ERX2679689	S.Typhi	2009	Hospital	51	Male	0	21	21	4	0.0625	not-MDR	amp-R,cip-R	1	4.3.1	Bd	Bdq	gyrAD538N gyrAS83Y	Complete	Absent	Absent	Absent	Complete_GQ	Complete	Absent	Absent	Complete	Absent
343078_219127	ERS2579561	ERR2663881	ERX2679690	S.Typhi	2009	Hospital	51	Male	28	34	28	0.125	0.0312	not-MDR	cip-R	2	3.2.2	NA		gyrAS83F	Absent	Absent	Absent	Absent	Absent	Absent	Absent	Absent	Absent	Absent
343078_220139	ERS2579562	ERR2663882	ERX2679691	S.Typhi	2009	Hospital	27	Male	23	18	20	0.25	0.0625	not-MDR	cip-R	1	4.3.1	Undefined		gyrAD538N gyrAS83Y	Absent	Absent	Absent	Absent	Absent	Absent	Absent	Absent	Absent	Absent
343078_221151	ERS2579563	ERR2663883	ERX2679692	S.Typhi	2009	Hospital	18	Male	0	0	0	0.125	0.0625	MDR	amp-R,sxt-R,chl-R,cip-R	1	4.3.1	I	Ia	gyrAD538N gyrAS83F	Complete	Complete	Complete	Complete	Truncated_FJ	Absent	Complete	Complete	Absent	Absent
343078_222163	ERS2579564	ERR2663884	ERX2679693	S.Typhi	2009	Hospital	30	Male	28	28	24	0.5	0.0625	not-MDR	cip-R	1	4.3.1	Bd		gyrAD538N gyrAS83Y	Absent	Absent	Absent	Absent	Absent	Absent	Absent	Absent	Absent	Absent
343078_223175	ERS2579565	ERR2663885	ERX2679694	S.Typhi	2009	Hospital	36	Female	0	30	24	4	0.0625	not-MDR	amp-R,cip-R	1	4.3.1	Bd	Bdq	gyrAD538N gyrAS83Y	Complete	Absent	Absent	Absent	Complete_GQ	Complete	Absent	Absent	Complete	Absent
343078_225104	ERS2579567	ERR2663887	ERX2679696	S.Typhi	2009	Hospital	44	Male	0	0	0	0.25	0.0625	MDR	amp-R,sxt-R,chl-R,cip-R	1	4.3.1	I	Ia	gyrAD538N gyrAS83F	Complete	Complete	Complete	Complete	Complete_HQ	Absent	Complete	Complete	Absent	Absent
343078_226116	ERS2579568	ERR2663888	ERX2679697	S.Typhi	2009	Hospital	48	Male	28	32	26	0.125	0.0312	not-MDR	cip-R	2	3.2.2	NA		gyrAS83F	Absent	Absent	Absent	Absent	Absent	Absent	Absent	Absent	Absent	Absent
343078_227128	ERS2579569	ERR2663889	ERX2679698	S.Typhi	2009	Hospital	14	Male	26	30	22	0.0625	0.0312	not-MDR	All Sensitive	2	2	NA		gyrAN529S gyrBS464F	Absent	Absent	Absent	Absent	Absent	Absent	Absent	Absent	Absent	Absent
343078_228140	ERS2579570	ERR2663890	ERX2679699	S.Typhi	2009	Hospital	55	Male	0	25	23	4	0.0625	not-MDR	amp-R,cip-R	1	4.3.1	Bd	Bdq	gyrAD538N gyrAS83Y	Complete	Absent	Absent	Absent	Complete_GQ	Complete	Absent	Absent	Complete	Absent
343078_229152	ERS2579571	ERR2663891	ERX2679700	S.Typhi	2009	Hospital	16	Male	0	0	0	0.25	0.0625	MDR	amp-R,sxt-R,chl-R,cip-R	1	4.3.1	I	Ia	gyrAD538N gyrAS83F	Complete	Complete	Complete	Complete	Complete_HQ	Absent	Complete	Complete	Absent	Absent
343078_230164	ERS2579572	ERR2663892	ERX2679701	S.Typhi	2009	Hospital	20	Male	28	30	26	0.125	0.0312	not-MDR	cip-R	2	3.2.2	NA		gyrAS83F	Absent	Absent	Absent	Absent	Absent	Absent	Absent	Absent	Absent	Absent
343078_231176	ERS2579573	ERR2663893	ERX2679702	S.Typhi	2009	Hospital	23	Female	0	0	0	0.25	0.0625	MDR	amp-R,sxt-R,chl-R,cip-R	1	4.3.1	Bd		gyrAD538N gyrAS83Y	Complete	Complete	Complete	Complete	Complete_HQ	Absent	Complete	Complete	Absent	Complete
343078_232188	ERS2579574	ERR2663894	ERX2679703	S.Typhi	2009	Hospital	42	Male	26	26	26	0.0625	0.0625	not-MDR	All Sensitive	2	3.0.2	NA		No Mutation	Absent	Absent	Absent	Absent	Absent	Absent	Absent	Absent	Absent	Absent
343078_233105	ERS2579575	ERR2663895	ERX2679704	S.Typhi	2010	Hospital	24	Male	24	28	21	1	0.0156	not-MDR	cip-R	1	4.3.1	I	Ia	gyrAD538N	Absent	Absent	Absent	Absent	Absent	Absent	Absent	Absent	Absent	Absent
343078_234117	ERS2579576	ERR2663896	ERX2679705	S.Typhi	2010	Hospital	42	Female	0	0	0	0.25	0.0625	MDR	amp-R,sxt-R,chl-R,cip-R	1	4.3.1	I	Ia	gyrAD538N gyrAS83F	Complete	Complete	Complete	Complete	Truncated_FJ	Absent	Complete	Complete	Absent	Absent
343078_235129	ERS2579577	ERR2663897	ERX2679706	S.Typhi	2010	Hospital	42	Male	23	22	20	0.125	0.0625	not-MDR	cip-R	2	3.2.2	NA		gyrAS83F	Absent	Absent	Absent	Absent	Absent	Absent	Absent	Absent	Absent	Absent
343078_236141	ERS2579578	ERR2663898	ERX2679707	S.Typhi	2010	Hospital	20	Female	28	32	26	0.125	0.0312	not-MDR	cip-R	2	2	NA		gyrAN529S gyrBS464F	Absent	Absent	Absent	Absent	Absent	Absent	Absent	Absent	Absent	Absent
343078_237153	ERS2579579	ERR2663899	ERX2679708	S.Typhi	2010	Hospital	17	Male	26	28	22	0.25	0.0625	not-MDR	cip-R	2	2.1.7	NA		gyrAS83F	Absent	Absent	Absent	Absent	Absent	Absent	Absent	Absent	Absent	Absent
343078_238165	ERS2579580	ERR2663900	ERX2679709	S.Typhi	2010	Hospital	38	Male	30	32	36	0.0625	0.0312	not-MDR	All Sensitive	2	2	NA		gyrAN529S gyrBS464F	Absent	Absent	Absent	Absent	Absent	Absent	Absent	Absent	Absent	Absent
343078_239177	ERS2579581	ERR2663901	ERX2679710	S.Typhi	2010	Hospital	18	Male	26	30	24	0.125	0.0312	not-MDR	cip-R	2	3.2.2	NA		gyrAS83F	Absent	Absent	Absent	Absent	Absent	Absent	Absent	Absent	Absent	Absent
343078_240189	ERS2579582	ERR2663902	ERX2679711	S.Typhi	2010	Hospital	42	Female	0	28	23	4	0.0625	not-MDR	amp-R,cip-R	1	4.3.1	Bd	Bdq	gyrAD538N gyrAS83Y	Complete	Absent	Absent	Absent	Complete_GQ	Complete	Absent	Absent	Complete	Absent
343078_241106	ERS2579583	ERR2663903	ERX2679712	S.Typhi	2010	Hospital	24	Male	24	20	24	0.125	0.0625	not-MDR	cip-R	2	3.3	NA		gyrAD87N parEA364V	Absent	Absent	Absent	Absent	Absent	Absent	Absent	Absent	Absent	Absent
343078_242118	ERS2579584	ERR2663904	ERX2679713	S.Typhi	2010	Hospital	11	Male	30	34	23	0.25	0.0625	not-MDR	cip-R	2	3.2.2	NA		gyrAS83F	Absent	Absent	Absent	Absent	Absent	Absent	Absent	Absent	Absent	Absent
343078_243130	ERS2579585	ERR2663905	ERX2679714	S.Typhi	2010	Hospital	15	Female	26	29	23	0.125	0.0625	not-MDR	cip-R	2	2.0.1	NA		gyrAS83F	Absent	Absent	Absent	Absent	Absent	Absent	Absent	Absent	Absent	Absent
343078_244142	ERS2579586	ERR2663906	ERX2679715	S.Typhi	2010	Hospital	20	Male	18	26	24	4	0.0625	not-MDR	cip-R	1	4.3.1	Bd	Bdq	gyrAD538N gyrAS83Y	Complete	Absent	Absent	Absent	Complete_GQ	Complete	Absent	Absent	Complete	Absent
343078_245143	ERS2579587	ERR2663907	ERX2679716	S.Typhi	2005	Hospital	8	Male	0	0	0	0.5	0.0625	MDR	amp-R,sxt-R,chl-R,cip-R	1	4.3.1	I	Ia	gyrAD538N gyrAS83F	Complete	Complete	Complete	Complete	Truncated_FJ	Absent	Complete	Complete	Absent	Absent
343078_245154	ERS2579588	ERR2663908	ERX2679717	S.Typhi	2010	Hospital	16	Male	0	0	0	0.25	0.0312	MDR	amp-R,sxt-R,chl-R,cip-R	1	4.3.1	I	Ia	gyrAD538N gyrAS83F	Complete	Complete	Complete	Complete	Complete_HQ	Absent	Complete	Complete	Absent	Absent
343078_246131	ERS2579589	ERR2663909	ERX2679718	S.Typhi	2006	Hospital	41	Female	0	0	0	0.25	0.0625	MDR	amp-R,sxt-R,chl-R,cip-R	1	4.3.1	I	Ia	gyrAD538N gyrAS83F	Complete	Complete	Complete	Complete	Complete_HQ	Absent	Complete	Complete	Absent	Absent
343078_246166	ERS2579590	ERR2663910	ERX2679719	S.Typhi	2010	Hospital	58	Male	0	0	0	0.25	0.0625	MDR	amp-R,sxt-R,chl-R,cip-R	1	4.3.1	I	Ia	gyrAD538N gyrAS83F	Complete	Complete	Complete	Complete	Truncated_FJ	Absent	Complete	Complete	Absent	Absent
343078_247119	ERS2579591	ERR2663911	ERX2679720	S.Typhi	2006	Hospital	44	Female	0	0	0	1	0.0625	MDR	amp-R,sxt-R,chl-R,cip-R	1	4.3.1	Bd		gyrAD538N gyrAS83Y	Complete	Complete	Complete	Complete	Complete_HQ	Absent	Complete	Complete	Absent	Complete
343078_247178	ERS2579592	ERR2663912	ERX2679721	S.Typhi	2010	Hospital	36	Male	28	32	28	0.25	0.0625	not-MDR	cip-R	2209	2.3.3	NA		gyrAS83F	Absent	Absent	Absent	Absent	Absent	Absent	Absent	Absent	Absent	Absent
343078_248190	ERS2579593	ERR2663913	ERX2679722	S.Typhi	2010	Hospital	46	Female	23	0	0	0.25	0.0625	not-MDR	sxt-R,chl-R,cip-R	1	4.3.1	I	Ia	gyrAD538N gyrAS83F	Absent	Complete	Complete	Complete	Absent	Absent	Absent	Absent	Absent	Absent
343078_249107	ERS2579594	ERR2663914	ERX2679723	S.Typhi	2010	Hospital	27	Male	28	30	28	0.25	0.0312	not-MDR	cip-R	2	3.3	NA		gyrAD87N parEA364V	Absent	Absent	Absent	Absent	Absent	Absent	Absent	Absent	Absent	Absent
343078_249190	ERS2579595	ERR2663915	ERX2679724	S.Typhi	2006	Hospital	47	Male	0	0	0	0.25	0.0625	MDR	amp-R,sxt-R,chl-R,cip-R	1	4.3.1	I	Ia	gyrAD538N gyrAS83F	Complete	Complete	Complete	Complete	Complete_HQ	Absent	Complete	Complete	Absent	Absent
343078_250119	ERS2579596	ERR2663916	ERX2679725	S.Typhi	2010	Hospital	9	Male	26	28	24	0.25	0.0625	not-MDR	cip-R	2	3.3	NA		gyrAD87N parEA364V	Absent	Absent	Absent	Absent	Absent	Absent	Absent	Absent	Absent	Absent
343078_250178	ERS2579597	ERR2663917	ERX2679726	S.Typhi	2007	Hospital	42	Male	28	33	28	0.5	0.0625	not-MDR	cip-R	1	4.3.1	Bd		gyrAD538N gyrAS83Y	Absent	Absent	Absent	Absent	Absent	Absent	Absent	Absent	Absent	Absent
343078_251131	ERS2579598	ERR2663918	ERX2679727	S.Typhi	2011	Hospital	9	Female	24	0	0	0.25	0.0625	not-MDR	sxt-R,chl-R,cip-R	1	4.3.1	I	Ia	gyrAD538N gyrAS83F	Absent	Complete	Complete	Complete	Absent	Absent	Absent	Absent	Absent	Absent
343078_251166	ERS2579599	ERR2663919	ERX2679728	S.Typhi	2007	Hospital	31	Female	27	28	27	1	0.0312	not-MDR	cip-R	2	3.3	NA		gyrAS83F parEA364V	Absent	Absent	Absent	Absent	Absent	Absent	Absent	Absent	Absent	Absent
343078_252143	ERS2579600	ERR2663920	ERX2679729	S.Typhi	2011	Hospital	25	Male	25	28	21	0.125	0.0312	not-MDR	cip-R	2	3.3	NA		gyrAS83F parEA364V	Absent	Absent	Absent	Absent	Absent	Absent	Absent	Absent	Absent	Absent
343078_252154	ERS2579601	ERR2663921	ERX2679730	S.Typhi	2007	Hospital	24	Male	28	30	22	0.0625	0.0312	not-MDR	All Sensitive	2	3.2.2	NA		gyrAS83F	Absent	Absent	Absent	Absent	Absent	Absent	Absent	Absent	Absent	Absent
343078_253142	ERS2579602	ERR2663922	ERX2679731	S.Typhi	2008	Hospital	38	Male	0	0	0	0.25	0.0312	MDR	amp-R,sxt-R,chl-R,cip-R	1	4.3.1	I	Ia	gyrAD538N gyrAS83F	Complete	Complete	Complete	Complete	Truncated_FJ	Absent	Complete	Complete	Absent	Absent
343078_253155	ERS2579603	ERR2663923	ERX2679732	S.Typhi	2011	Hospital	57	Female	0	0	0	0.25	0.0625	MDR	amp-R,sxt-R,chl-R,cip-R	1	4.3.1	I	Ia	gyrAD538N gyrAS83F	Complete	Complete	Complete	Complete	Truncated_FJ	Absent	Complete	Complete	Absent	Absent
343078_254130	ERS2579604	ERR2663924	ERX2679733	S.Typhi	2008	Hospital	10	Male	22	18	26	0.5	0.0625	not-MDR	cip-R	1	4.3.1	II		gyrAD538N gyrAS83F	Absent	Absent	Absent	Absent	Absent	Absent	Absent	Absent	Absent	Absent
343078_254167	ERS2579605	ERR2663925	ERX2679734	S.Typhi	2011	Hospital	37	Male	28	32	30	0.125	0.0312	not-MDR	cip-R	2	3.2.2	NA		gyrAS83F	Absent	Absent	Absent	Absent	Absent	Absent	Absent	Absent	Absent	Absent
343078_255118	ERS2579606	ERR2663926	ERX2679735	S.Typhi	2004	Hospital	42	Female	28	32	25	0.5	0.0625	not-MDR	cip-R	2	3.3	NA		parEA364V	Absent	Absent	Absent	Absent	Absent	Absent	Absent	Absent	Absent	Absent
343078_255179	ERS2579607	ERR2663927	ERX2679736	S.Typhi	2011	Hospital	24	Male	0	0	0	0.25	0.0625	MDR	amp-R,sxt-R,chl-R,cip-R	1	4.3.1	I	Ia	gyrAD538N gyrAS83F	Complete	Complete	Complete	Complete	Truncated_FJ	Absent	Complete	Complete	Absent	Absent
343078_256106	ERS2579608	ERR2663928	ERX2679737	S.Typhi	2004	Hospital	46	Female	28	30	24	0.25	0.0625	not-MDR	cip-R	2	3.2.2	NA		gyrAS83F	Absent	Absent	Absent	Absent	Absent	Absent	Absent	Absent	Absent	Absent
343078_256191	ERS2579609	ERR2663929	ERX2679738	S.Typhi	2011	Hospital	59	Female	31	35	26	0.25	0.0625	not-MDR	cip-R	2	3.2.2	NA		gyrAS83F	Absent	Absent	Absent	Absent	Absent	Absent	Absent	Absent	Absent	Absent
343078_257108	ERS2579610	ERR2663930	ERX2679739	S.Typhi	2011	Hospital	36	Female	0	0	0	0.125	0.0312	MDR	amp-R,sxt-R,chl-R,cip-R	1	4.3.1	I	Ia	gyrAD538N gyrAS83F	Complete	Complete	Complete	Complete	Truncated_FJ	Absent	Complete	Complete	Absent	Absent
343078_257189	ERS2579611	ERR2663931	ERX2679740	S.Typhi	2004	Hospital	32	Male	0	0	0	0.25	0.0625	MDR	amp-R,sxt-R,chl-R,cip-R	1	4.3.1	I	Ia	gyrAD538N gyrAS83F	Complete	Complete	Complete	Complete	Truncated_FJ	Absent	Complete	Complete	Absent	Absent
343078_258120	ERS2579612	ERR2663932	ERX2679741	S.Typhi	2011	Hospital	40	Male	0	28	22	4	0.0625	not-MDR	amp-R,cip-R	1	4.3.1	Bd	Bdq	gyrAD538N gyrAS83Y	Complete	Absent	Absent	Absent	Complete_GQ	Complete	Absent	Absent	Complete	Absent
343078_258177	ERS2579613	ERR2663933	ERX2679742	S.Typhi	2004	Hospital	18	Male	28	30	28	0.25	0.0312	not-MDR	cip-R	2	3.2.2	NA		gyrAS83F	Absent	Absent	Absent	Absent	Absent	Absent	Absent	Absent	Absent	Absent
343078_259132	ERS2579614	ERR2663934	ERX2679743	S.Typhi	2011	Hospital	55	Female	25	25	20	0.25	0.0625	not-MDR	cip-R	2	3.2.2	NA		gyrAS83F	Absent	Absent	Absent	Absent	Absent	Absent	Absent	Absent	Absent	Absent
343078_259165	ERS2579615	ERR2663935	ERX2679744	S.Typhi	2005	Hospital	49	Female	28	33	26	0.25	0.0625	not-MDR	cip-R	2	3.3	NA		gyrAD87N parEA364V	Absent	Absent	Absent	Absent	Absent	Absent	Absent	Absent	Absent	Absent
343078_260144	ERS2579616	ERR2663936	ERX2679745	S.Typhi	2011	Hospital	42	Female	32	40	26	0.0625	0.0312	not-MDR	All Sensitive	2	3.2.2	NA		gyrAS83F	Absent	Absent	Absent	Absent	Absent	Absent	Absent	Absent	Absent	Absent
343078_260153	ERS2579617	ERR2663937	ERX2679746	S.Typhi	2005	Hospital	7	Male	0	0	0	0.25	0.0312	MDR	amp-R,sxt-R,chl-R,cip-R	1	4.3.1	I	Ia	gyrAD538N gyrAS83F	Complete	Complete	Complete	Complete	Truncated_FJ	Absent	Complete	Complete	Absent	Absent
343078_261141	ERS2579618	ERR2663938	ERX2679747	S.Typhi	2005	Hospital	33	Male	28	30	20	0.5	0.0312	not-MDR	cip-R	2209	2.3.3	NA		gyrAD87Y	Absent	Absent	Absent	Absent	Absent	Absent	Absent	Absent	Absent	Absent
343078_261156	ERS2579619	ERR2663939	ERX2679748	S.Typhi	2011	Hospital	55	Male	30	30	26	0.125	0.0312	not-MDR	cip-R	2	3.3	NA		gyrAS83Y parCD69A parEA364V	Absent	Absent	Absent	Absent	Absent	Absent	Absent	Absent	Absent	Absent
343078_262129	ERS2579620	ERR2663940	ERX2679749	S.Typhi	2005	Hospital	16	Male	32	34	28	0.25	0.0625	not-MDR	cip-R	2	3.3	NA		parEA364V	Absent	Absent	Absent	Absent	Absent	Absent	Absent	Absent	Absent	Absent
343078_262168	ERS2579621	ERR2663941	ERX2679750	S.Typhi	2011	Hospital	24	Female	26	34	28	0.0312	0.0312	not-MDR	All Sensitive	2209	2.3.3	NA		gyrAD87Y	Absent	Absent	Absent	Absent	Absent	Absent	Absent	Absent	Absent	Absent
343078_263117	ERS2579622	ERR2663942	ERX2679751	S.Typhi	2005	Hospital	25	Male	26	30	24	0.5	0.0625	not-MDR	cip-R	2	3.3	NA		gyrAD87N parEA364V	Absent	Absent	Absent	Absent	Absent	Absent	Absent	Absent	Absent	Absent
343078_263180	ERS2579623	ERR2663943	ERX2679752	S.Typhi	2011	Hospital	50	Female	28	32	28	0.125	0.0625	not-MDR	cip-R	2	3.3	NA		gyrAS83F parEA364V	Absent	Absent	Absent	Absent	Absent	Absent	Absent	Absent	Absent	Absent
343078_264105	ERS2579624	ERR2663944	ERX2679753	S.Typhi	2005	Hospital	34	Male	0	0	0	0.5	0.0625	MDR	amp-R,sxt-R,chl-R,cip-R	1	4.3.1	I	Ia	gyrAD538N gyrAS83F	Complete	Complete	Complete	Complete	Complete_HQ	Absent	Complete	Complete	Absent	Absent
343078_264192	ERS2579625	ERR2663945	ERX2679754	S.Typhi	2011	Hospital	28	Female	28	30	24	0.25	0.0312	not-MDR	cip-R	2	3.3	NA		gyrAS83F parCE84G parEA364V	Absent	Absent	Absent	Absent	Absent	Absent	Absent	Absent	Absent	Absent
343078_265109	ERS2579626	ERR2663946	ERX2679755	S.Typhi	2011	Hospital	34	Female	0	22	21	2	0.0625	not-MDR	amp-R,cip-R	1	4.3.1	Bd	Bdq	gyrAD538N gyrAS83Y	Complete	Absent	Absent	Absent	Complete_GQ	Complete	Absent	Absent	Absent	Absent
343078_265188	ERS2579627	ERR2663947	ERX2679756	S.Typhi	2006	Hospital	5	Male	0	0	0	0.25	0.0625	MDR	amp-R,sxt-R,chl-R,cip-R	1	4.3.1	I	Ia	gyrAD538N gyrAS83F	Complete	Complete	Complete	Complete	Truncated_FJ	Absent	Complete	Complete	Absent	Absent
343078_266121	ERS2579628	ERR2663948	ERX2679757	S.Typhi	2011	Hospital	31	Male	0	0	0	0.25	0.0625	MDR	amp-R,sxt-R,chl-R,cip-R	1	4.3.1	I	Ia	gyrAD538N gyrAS83F	Complete	Complete	Complete	Complete	Complete_HQ	Absent	Complete	Complete	Absent	Absent
343078_266176	ERS2579629	ERR2663949	ERX2679758	S.Typhi	2006	Hospital	17	Male	0	0	0	0.25	0.0312	MDR	amp-R,sxt-R,chl-R,cip-R	1	4.3.1	I	Ia	gyrAD538N gyrAS83F	Complete	Complete	Complete	Complete	Complete_HQ	Absent	Complete	Complete	Absent	Absent
343078_267133	ERS2579630	ERR2663950	ERX2679759	S.Typhi	2011	Hospital	32	Female	0	0	0	0.5	0.0625	MDR	amp-R,sxt-R,chl-R,cip-R	1	4.3.1	I	Ia	gyrAD538N gyrAS83F parET447A	Complete	Complete	Complete	Complete	Complete_HQ	Absent	Complete	Complete	Absent	Absent
343078_267164	ERS2579631	ERR2663951	ERX2679760	S.Typhi	2006	Hospital	46	Female	30	30	30	0.25	0.0312	not-MDR	cip-R	2	3.2.2	NA		gyrAS83F	Absent	Absent	Absent	Absent	Absent	Absent	Absent	Absent	Absent	Absent
343078_268145	ERS2579632	ERR2663952	ERX2679761	S.Typhi	2011	Hospital	16	Female	12	0	0	0.25	0.0625	MDR	amp-R,sxt-R,chl-R,cip-R	1	4.3.1	I	Ia	gyrAD538N gyrAS83F	Complete	Complete	Complete	Complete	Complete_HQ	Absent	Complete	Complete	Absent	Absent
343078_268152	ERS2579633	ERR2663953	ERX2679762	S.Typhi	2007	Hospital	33	Male	26	30	26	0.25	0.0625	not-MDR	cip-R	2	3.3	NA		gyrAS83F parEA364V	Absent	Absent	Absent	Absent	Absent	Absent	Absent	Absent	Absent	Absent
343078_269140	ERS2579634	ERR2663954	ERX2679763	S.Typhi	2007	Hospital	54	Male	0	0	0	0.125	0.0625	MDR	amp-R,sxt-R,chl-R,cip-R	1	4.3.1	I	Ia	gyrAD538N gyrAS83F	Complete	Complete	Complete	Complete	Truncated_FJ	Absent	Complete	Complete	Absent	Absent
343078_269157	ERS2579635	ERR2663955	ERX2679764	S.Typhi	2011	Hospital	32	Female	26	26	21	0.125	0.0312	not-MDR	cip-R	2	3.2.2	NA		gyrAS83F	Absent	Absent	Absent	Absent	Absent	Absent	Absent	Absent	Absent	Absent
343078_270128	ERS2579636	ERR2663956	ERX2679765	S.Typhi	2007	Hospital	20	Male	0	0	0	0.5	0.0312	MDR	amp-R,sxt-R,chl-R,cip-R	1	4.3.1	I	Ia	gyrAD538N gyrAS83F	Complete	Complete	Complete	Complete	Truncated_FJ	Absent	Complete	Complete	Absent	Absent
343078_270169	ERS2579637	ERR2663957	ERX2679766	S.Typhi	2011	Hospital	48	Male	24	32	24	0.25	0.0625	not-MDR	cip-R	1	4.3.1	I	Ia	gyrAD538N gyrAS83F	Absent	Absent	Absent	Absent	Absent	Absent	Absent	Absent	Absent	Absent
343078_271116	ERS2579638	ERR2663958	ERX2679767	S.Typhi	2007	Hospital	20	Male	0	0	0	0.25	0.0312	MDR	amp-R,sxt-R,chl-R,cip-R	1	4.3.1	I	Ia	gyrAD538N gyrAS83F	Complete	Complete	Complete	Complete	Truncated_FJ	Absent	Complete	Complete	Absent	Absent
343078_271181	ERS2579639	ERR2663959	ERX2679768	S.Typhi	2011	Hospital	12	Male	25	26	22	0.25	0.0625	not-MDR	cip-R	1	4.3.1	Bd		gyrAD538N gyrAS83Y	Absent	Absent	Absent	Absent	Absent	Absent	Absent	Absent	Absent	Absent
343078_272104	ERS2579640	ERR2663960	ERX2679769	S.Typhi	2007	Hospital	59	Male	0	20	30	0.25	0.0312	not-MDR	amp-R,cip-R	1	4.3.1	Bd	Bdq	gyrAD538N gyrAS83Y	Complete	Absent	Absent	Absent	Complete_GQ	Complete	Absent	Absent	Complete	Absent
343078_272193	ERS2579641	ERR2663961	ERX2679770	S.Typhi	2012	Hospital	50	Male	0	0	0	0.25	0.0625	MDR	amp-R,sxt-R,chl-R,cip-R	1	4.3.1	I	Ia	gyrAD538N gyrAS83F	Complete	Complete	Complete	Complete	Complete_HQ	Absent	Complete	Complete	Absent	Absent
343078_273110	ERS2579642	ERR2663962	ERX2679771	S.Typhi	2012	Hospital	32	Male	0	12	0	0.125	0.0625	not-MDR	amp-R,chl-R,cip-R	1	4.3.1	I	Ia	gyrAD538N gyrAS83Y	Complete	Complete	Complete	Complete	Absent	Absent	Absent	Absent	Absent	Absent
343078_273187	ERS2579643	ERR2663963	ERX2679772	S.Typhi	2007	Hospital	27	Male	24	26	22	0.5	0.0625	not-MDR	cip-R	2	3.3	NA		gyrAD87N parEA364V	Absent	Absent	Absent	Absent	Absent	Absent	Absent	Absent	Absent	Absent
343078_274122	ERS2579644	ERR2663964	ERX2679773	S.Typhi	2012	Hospital	26	Female	24	24	24	0.25	0.0625	not-MDR	cip-R	2	2.0.1	NA		gyrAS83F	Absent	Absent	Absent	Absent	Absent	Absent	Absent	Absent	Absent	Absent
343078_274175	ERS2579645	ERR2663965	ERX2679774	S.Typhi	2007	Hospital	24	Male	0	0	0	0.5	0.0625	MDR	amp-R,sxt-R,chl-R,cip-R	1	4.3.1	I	Ia	gyrAD538N gyrAS83F	Complete	Complete	Complete	Complete	Truncated_FJ	Absent	Complete	Complete	Absent	Absent
343078_275134	ERS2579646	ERR2663966	ERX2679775	S.Typhi	2012	Hospital	29	Female	24	0	0	0.25	0.0625	not-MDR	sxt-R,chl-R,cip-R	1	4.3.1	I	Ia	gyrAD538N gyrAS83F	Absent	Complete	Complete	Complete	Absent	Absent	Absent	Absent	Absent	Absent
343078_275163	ERS2579647	ERR2663967	ERX2679776	S.Typhi	2007	Hospital	19	Female	31	33	26	0.25	0.0625	not-MDR	cip-R	2	3.3	NA		gyrAS83F parEA364V	Absent	Absent	Absent	Absent	Absent	Absent	Absent	Absent	Absent	Absent
343078_276146	ERS2579648	ERR2663968	ERX2679777	S.Typhi	2012	Hospital	5	Male	0	19	20	2	0.0625	not-MDR	amp-R,cip-R	1	4.3.1	Bd	Bdq	gyrAD538N gyrAS83Y	Complete	Absent	Absent	Absent	Complete_GQ	Complete	Absent	Absent	Complete	Absent
343078_276151	ERS2579649	ERR2663969	ERX2679778	S.Typhi	2007	Hospital	16	Male	0	22	22	0.25	0.0625	not-MDR	amp-R,cip-R	1	4.3.1	Bd	Bdq	gyrAD538N gyrAS83Y	Complete	Absent	Absent	Absent	Complete_GQ	Complete	Absent	Absent	Complete	Absent
343078_277139	ERS2579650	ERR2663970	ERX2679779	S.Typhi	2007	Hospital	38	Male	0	22	22	1	0.0625	not-MDR	amp-R,cip-R	1	4.3.1	Bd	Bdq	gyrAD538N gyrAS83Y	Complete	Absent	Absent	Absent	Complete_GQ	Complete	Absent	Absent	Complete	Absent
343078_277158	ERS2579651	ERR2663971	ERX2679780	S.Typhi	2012	Hospital	42	Male	26	22	23	0.0625	0.0312	not-MDR	All Sensitive	2	3.3	NA		gyrAS83F parEA364V	Absent	Absent	Absent	Absent	Absent	Absent	Absent	Absent	Absent	Absent
343078_278127	ERS2579652	ERR2663972	ERX2679781	S.Typhi	2007	Hospital	13	Female	0	24	28	0.5	0.0312	not-MDR	amp-R,cip-R	1	4.3.1	Bd	Bdq	gyrAD538N gyrAS83Y	Complete	Absent	Absent	Absent	Complete_GQ	Complete	Absent	Absent	Complete	Absent
343078_278170	ERS2579653	ERR2663973	ERX2679782	S.Typhi	2012	Hospital	18	Male	0	0	0	0.125	0.0312	MDR	amp-R,sxt-R,chl-R,cip-R	1	4.3.1	I	Ia	gyrAD538N gyrAS83F	Complete	Complete	Complete	Complete	Complete_HQ	Absent	Complete	Complete	Absent	Absent
343078_279115	ERS2579654	ERR2663974	ERX2679783	S.Typhi	2007	Hospital	48	Male	0	0	0	0.5	0.0312	MDR	amp-R,sxt-R,chl-R,cip-R	1	4.3.1	I	Ia	gyrAD538N gyrAS83F	Complete	Complete	Complete	Complete	Truncated_FJ	Absent	Complete	Complete	Absent	Absent
343078_279182	ERS2579655	ERR2663975	ERX2679784	S.Typhi	2012	Hospital	54	Female	0	0	0	0.25	0.0312	MDR	amp-R,sxt-R,chl-R,cip-R	1	4.3.1	I	Ia	gyrAD538N gyrAS83F	Complete	Complete	Complete	Complete	Complete_HQ	Absent	Complete	Complete	Absent	Absent
343078_280103	ERS2579656	ERR2663976	ERX2679785	S.Typhi	2007	Hospital	10	Male	32	35	28	0.25	0.0312	not-MDR	cip-R	2	3.2.2	NA		gyrAS83F	Absent	Absent	Absent	Absent	Absent	Absent	Absent	Absent	Absent	Absent
343078_280194	ERS2579657	ERR2663977	ERX2679786	S.Typhi	2012	Hospital	24	Female	0	0	0	0.125	0.0625	MDR	amp-R,sxt-R,chl-R,cip-R	1	4.3.1	I	Ia	gyrAD538N gyrAS83F	Complete	Complete	Complete	Complete	Complete_HQ	Absent	Complete	Complete	Absent	Absent
343078_281111	ERS2579658	ERR2663978	ERX2679787	S.Typhi	2012	Hospital	36	Male	28	30	26	0.125	0.0312	not-MDR	cip-R	2	3.2.2	NA		gyrAS83F	Absent	Absent	Absent	Absent	Absent	Absent	Absent	Absent	Absent	Absent
343078_281186	ERS2579659	ERR2663979	ERX2679788	S.Typhi	2008	Hospital	57	Female	0	20	22	1	0.0625	not-MDR	amp-R,cip-R	1	4.3.1	Bd	Bdq	gyrAD538N gyrAS83Y	Complete	Absent	Absent	Absent	Complete_GQ	Complete	Absent	Absent	Complete	Absent
343078_282123	ERS2579660	ERR2663980	ERX2679789	S.Typhi	2012	Hospital	59	Male	29	30	24	0.0008	0.0312	not-MDR	All Sensitive	2	3.2.2	NA		No Mutation	Absent	Absent	Absent	Absent	Absent	Absent	Absent	Absent	Absent	Absent
343078_282174	ERS2579661	ERR2663981	ERX2679790	S.Typhi	2008	Hospital	17	Female	0	26	24	2	0.0312	not-MDR	amp-R,cip-R	1	4.3.1	Bd	Bdq	gyrAD538N gyrAS83Y	Complete	Absent	Absent	Absent	Complete_GQ	Complete	Absent	Absent	Complete	Absent
343078_283135	ERS2579662	ERR2663982	ERX2679791	S.Typhi	2012	Hospital	33	Male	0	18	20	4	0.0625	not-MDR	amp-R,cip-R	1	4.3.1	Bd	Bdq	gyrAD538N gyrAS83Y	Complete	Absent	Absent	Absent	Complete_GQ	Complete	Absent	Absent	Complete	Absent
343078_283162	ERS2579663	ERR2663983	ERX2679792	S.Typhi	2008	Hospital	14	Male	26	22	0	1	0.0312	not-MDR	chl-R,cip-R	1	4.3.1	I	Ia	gyrAD538N gyrAS83F	Absent	Complete	Complete	Complete	Absent	Absent	Absent	Absent	Absent	Absent
343078_284147	ERS2579664	ERR2663984	ERX2679793	S.Typhi	2012	Hospital	48	Male	26	30	22	0.125	0.0312	not-MDR	cip-R	2	3.2.2	NA		gyrAS83F	Absent	Absent	Absent	Absent	Absent	Absent	Absent	Absent	Absent	Absent
343078_284150	ERS2579665	ERR2663985	ERX2679794	S.Typhi	2008	Hospital	46	Male	25	22	0	1	0.0625	not-MDR	chl-R,cip-R	1	4.3.1	I	Ia	gyrAD538N gyrAS83F	Absent	Complete	Complete	Complete	Absent	Absent	Absent	Absent	Absent	Absent
343078_285138	ERS2579666	ERR2663986	ERX2679795	S.Typhi	2008	Hospital	16	Female	26	13	0	1	0.0625	not-MDR	chl-R,cip-R	1	4.3.1	I	Ia	gyrAD538N gyrAS83F	Absent	Complete	Complete	Complete	Absent	Absent	Absent	Absent	Absent	Absent
343078_285159	ERS2579667	ERR2663987	ERX2679796	S.Typhi	2012	Hospital	26	Male	20	25	24	0.0312	0.0008	not-MDR	All Sensitive	2	3.3	NA		parEA364V	Absent	Absent	Absent	Absent	Absent	Absent	Absent	Absent	Absent	Absent
343078_286126	ERS2579668	ERR2663988	ERX2679797	S.Typhi	2008	Hospital	8	Male	0	0	0	0.125	0.0625	MDR	amp-R,sxt-R,chl-R,cip-R	1	4.3.1	I	Ia	gyrAD538N gyrAS83F	Complete	Complete	Complete	Complete	Truncated_FJ	Absent	Complete	Complete	Absent	Absent
343078_286171	ERS2579669	ERR2663989	ERX2679798	S.Typhi	2012	Hospital	37	Female	28	30	28	0.0008	0.0312	not-MDR	All Sensitive	2	3.3	NA		parEA364V	Absent	Absent	Absent	Absent	Absent	Absent	Absent	Absent	Absent	Absent
343078_287114	ERS2579670	ERR2663990	ERX2679799	S.Typhi	2008	Hospital	10	Female	0	26	28	1	0.0625	not-MDR	amp-R,cip-R	1	4.3.1	Bd	Bdq	gyrAD538N gyrAS83Y	Complete	Absent	Absent	Absent	Complete_GQ	Complete	Absent	Absent	Complete	Absent
343078_287183	ERS2579671	ERR2663991	ERX2679800	S.Typhi	2012	Hospital	58	Female	0	0	0	0.25	0.0625	MDR	amp-R,sxt-R,chl-R,cip-R	1	4.3.1	I	Ia	gyrAD538N gyrAS83F	Complete	Complete	Complete	Complete	Truncated_FJ	Absent	Complete	Complete	Absent	Absent
343078_288102	ERS2579672	ERR2663992	ERX2679801	S.Typhi	2008	Hospital	35	Male	22	22	0	1	0.0625	not-MDR	chl-R,cip-R	1	4.3.1	I	Ia	gyrAD538N gyrAS83F	Absent	Complete	Complete	Complete	Absent	Absent	Absent	Absent	Absent	Absent
343078_288195	ERS2579673	ERR2663993	ERX2679802	S.Typhi	2012	Hospital	15	Female	28	30	26	0.125	0.0625	not-MDR	cip-R	1	4.3.1	Bd		gyrAD538N gyrAS83Y	Absent	Absent	Absent	Absent	Absent	Absent	Absent	Absent	Absent	Absent
343078_289185	ERS2579674	ERR2663994	ERX2679803	S.Typhi	2008	Hospital	10	Male	24	21	0	0.5	0.0312	not-MDR	chl-R,cip-R	1	4.3.1	I	Ia	gyrAD538N gyrAS83F parCT620M	Absent	Complete	Complete	Complete	Absent	Absent	Absent	Absent	Absent	Absent
343078_291161	ERS2579675	ERR2663995	ERX2679804	S.Typhi	2008	Hospital	23	Female	26	24	24	1	0.0625	not-MDR	cip-R	2	3.2.2	NA		gyrAS83F	Absent	Absent	Absent	Absent	Absent	Absent	Absent	Absent	Absent	Absent
343078_292149	ERS2579676	ERR2663996	ERX2679805	S.Typhi	2008	Hospital	55	Male	0	22	22	1	0.0625	not-MDR	amp-R,cip-R	1	4.3.1	Bd	Bdq	gyrAD538N gyrAS83Y	Complete	Absent	Absent	Absent	Complete_GQ	Complete	Absent	Absent	Complete	Absent
343078_293137	ERS2579677	ERR2663997	ERX2679806	S.Typhi	2008	Hospital	36	Male	26	24	22	0.5	0.0312	not-MDR	cip-R	2	3.2.2	NA		gyrAS83F	Absent	Absent	Absent	Absent	Absent	Absent	Absent	Absent	Absent	Absent
343078_294125	ERS2579678	ERR2663998	ERX2679807	S.Typhi	2008	Hospital	26	Female	0	0	0	0.5	0.0312	MDR	amp-R,sxt-R,chl-R,cip-R	1	4.3.1	I	Ia	gyrAD538N gyrAS83F parET447A	Complete	Complete	Complete	Complete	Truncated_FJ	Absent	Complete	Complete	Absent	Absent
343078_296101	ERS2579679	ERR2663999	ERX2679808	S.Typhi	2005	Hospital	1	Male	0	0	0	0.5	0.0625	MDR	amp-R,sxt-R,chl-R,cip-R	1	4.3.1	I	Ia	gyrAD538N gyrAS83F	Complete	Complete	Complete	Complete	Complete_HQ	Absent	Complete	Complete	Absent	Absent
311189_229186	ERS2640769	ERR2729795	ERX2743040	S.Paratyphi	2001	Community
