# Supplementary material for: Salmonella enterica Serovar Typhi in Bangladesh: Exploration of Genomic Diversity and Antimicrobial Resistance
Source: mBio. 2018 Nov 13;9(6):e02112-18. doi: 10.1128/mBio.02112-18 (PMC6234861; doi:10.1128/mBio.02112-18)
Supplement: DATA SET S2 [file mbo005184161sd2.xlsx]

## Sheet: Metrics_Of_Interest
	Post Trimming Sequence Quality				De Novo Assembly
Sample	AvgQuality	AvgReadCoverage	#SrsQ30	%SrsQ30	N50	#Contigs	#BasesACGT	#NonACGT	#BasesN	Assembled Length	AvgDeNovoCover
311189_201186	37.9023	118.693	516672207	90.2555	149519	77	4934944	88	37	4935069	115.483
311189_203186	37.4909	130.513	558489306	88.7246	145871	80	4935677	89	56	4935822	126.688
311189_204186	38.0313	115.951	507628457	90.7728	149395	82	4935423	69	47	4935539	112.834
311189_206186	37.3642	111.704	475491757	88.2586	149398	79	4935893	90	80	4936063	108.493
311189_207186	37.7492	149.081	644831395	89.6823	149395	81	4935452	78	44	4935574	145.004
311189_208103	37.8469	108.848	472817099	90.0652	172029	62	4721794	59	26	4721879	110.677
311189_208186	37.8978	144.331	628261698	90.2532	149395	83	4935250	94	87	4935431	140.53
311189_209186	37.8528	114.777	498718753	90.0913	153736	62	4721441	52	60	4721553	116.604
311189_210186	37.6285	166.587	716857567	89.2224	149484	83	4934819	81	254	4935154	160.548
311189_211186	37.298	111.143	471506525	87.9608	149395	68	4723202	63	58	4723323	112.668
311189_212186	37.9861	107.135	467995182	90.572	149519	78	4934772	74	48	4934894	104.234
311189_213186	38.0327	140.668	615642840	90.7439	144782	85	4935437	73	41	4935551	136.805
311189_214186	37.848	128.079	556260696	90.0499	149359	80	4934393	98	306	4934797	124.616
311189_215186	37.6276	129.145	555837848	89.239	149519	80	4936435	106	101	4936642	125.501
311189_216103	37.9504	135.541	591227086	90.4409	171960	61	4844798	52	2	4844852	134.188
311189_217103	36.9204	98.7158	412470751	86.6342	172069	58	4722130	76	139	4722345	100.072
311189_217186	37.929	114.421	498751065	90.3773	153736	79	5040400	93	190	5040683	109.128
311189_218186	37.4548	109.459	467693495	88.592	149395	80	4935250	83	334	4935667	108.957
311189_219186	37.6084	122.025	524668746	89.1492	144782	80	4934897	75	318	4935290	118.644
311189_220186	37.9654	121.294	529554539	90.5221	149398	80	4933312	113	191	4933616	120.119
311189_221186	37.7236	119.286	515339610	89.5749	149519	75	4933490	85	100	4933675	115.991
311189_222186	37.592	117.644	505520847	89.0947	151257	83	4777667	125	37	4777829	118.085
311189_223186	37.8709	129.665	563702816	90.1382	149519	78	4933126	82	35	4933243	126.244
311189_224186	37.8356	179.228	777959926	89.9981	149395	81	4934762	81	32	4934875	174.458
311189_225186	37.8629	129.145	561235370	90.1052	149359	82	4933998	98	306	4934402	125.659
311189_226186	37.914	120.823	526180398	90.296	149519	80	4934576	76	75	4934727	117.489
311189_230186	37.8005	115.074	498871286	89.8867	153736	72	4851648	48	365	4852061	114.908
311189_231186	37.7307	129.041	557698926	89.6097	153747	69	4851318	57	190	4851565	127.69
311189_232103	37.8725	115.559	502537676	90.1674	171974	59	4722106	72	37	4722215	117.574
311189_234186	37.6734	133.053	573659345	89.3948	149519	71	4851659	56	69	4851784	131.671
311189_235103	37.4731	133.925	572443131	88.6247	149519	74	4745713	56	35	4745804	135.074
311189_235186	37.469	123.983	529846844	88.6077	151257	64	4730463	55	90	4730608	125.749
311189_236186	38.0191	127.514	557786876	90.6971	171992	66	4901562	60	1463	4903085	125.298
311189_237103	37.9696	132.255	577235805	90.4946	153955	100	4836657	558	10871	4848086	131.106
311189_237186	37.9798	128.425	560786596	90.5381	153737	67	4844269	72	79	4844420	127.437
311189_238186	37.833	115.716	502248087	89.9926	153736	70	4851632	46	372	4852050	114.611
311189_239103	37.382	108.661	462741412	88.297	172069	61	4722048	67	223	4722338	110.354
311189_239186	37.3764	112.329	478241981	88.2753	172029	65	4837084	55	269	4837408	111.441
311189_240186	37.8879	114.956	500097175	90.1995	185438	67	4744374	48	163	4744585	116.361
311189_241186	37.9153	111.719	486676589	90.3223	185438	64	4744670	51	82	4744803	113.112
311189_242186	38	174	437767127	90	172029	66	4744669	41	135	4744845	102
311189_243186	37.4086	121.775	519208464	88.4028	172020	62	4739935	64	84	4740083	123.051
311189_244103	37.9696	119.39	521193143	90.5133	153736	71	4747523	52	500	4748075	120.778
311189_244186	37.969	115.896	505933314	90.5125	153736	74	4851893	59	5	4851957	114.87
311189_245103	37.7023	113.625	490506500	89.5061	149530	130	4781077	401	19333	4800811	113.714
311189_245186	37.6697	102.078	440054767	89.3835	153767	63	4722466	68	65	4722599	103.822
311189_246103	37.5822	113.074	485645528	89.0508	149530	71	4744302	67	820	4745189	114.303
311189_246186	37.6385	264.737	1139685675	89.2591	149395	73	4735198	58	2	4735258	268.504
311189_247103	37.3266	108.011	459000106	88.1108	179907	120	4758624	230	5126	4763980	108.782
311189_247186	37.3316	116.891	496836266	88.1285	151257	64	4684796	48	229	4685073	119.741
311189_248186	37.9799	121.231	529522486	90.5635	144364	85	5043310	91	68	5043469	115.599
311189_249103	37.4994	127.679	546442397	88.7375	153955	82	4783773	87	253	4784113	127.985
311189_249186	37.5197	133.621	572341826	88.8101	151467	65	4741278	50	51	4741379	135.271
311189_250103	37.8389	136.213	591338314	90.0122	153720	63	4722713	56	3	4722772	138.498
311189_250186	37.856	125.234	544049581	90.0742	153736	71	4851570	57	151	4851778	124.033
311189_251103	37.008	137.45	575884404	86.8704	153736	68	4744794	51	133	4744978	138.686
311189_251186	37.0161	118.271	495694339	86.8997	149519	75	4851961	55	47	4852063	116.787
311189_252186	37.8612	118.177	513502381	90.0934	149519	91	5001471	418	2655	5004544	113.459
311189_253103	37.8438	129.268	561298450	90.0294	171989	69	4744773	50	155	4744978	130.89
311189_253186	37.8652	116.887	507977149	90.1073	172121	65	4732166	75	0	4732241	118.729
311189_254186	38	203	514431517	90	149484	74	4854369	61	136	4854566	117
311189_255186	37.3809	107.344	457045184	88.2803	153736	70	4743901	61	227	4744189	108.522
311189_256103	37.9931	161.516	705694636	90.5909	180154	84	4782787	99	543	4783429	162.243
311189_256186	37.9653	140.836	614635186	90.4872	172029	65	4738247	47	36	4738330	142.882
311189_257103	37.662	140.708	606304439	89.3415	179907	85	4780782	123	338	4781243	140.686
311189_257186	37.6569	112.533	484822759	89.3279	172029	70	4851662	50	48	4851760	111.409
311189_258103	37.7216	144.489	624191314	89.5706	149359	65	4721548	59	218	4721825	146.846
311189_258186	37.7034	347.445	870708789	89.5013	153730	61	4707038	47	52	4707137	205.823
311189_259103	37.3571	114.598	487626579	88.2256	149519	90	4950706	220	5577	4956503	110.933
311189_259186	37.3671	108.635	462440715	88.2614	149519	76	4934626	65	205	4934896	105.676
311189_261186	37.6931	127.514	550397805	89.4956	179971	85	4882011	116	154	4882281	127.361
311189_262103	37.7421	135.693	586805591	89.6644	149395	113	4750705	224	7824	4758753	136.97
311189_262186	37.7516	125.751	544053005	89.7041	149519	67	4844751	50	362	4845163	124.744
311189_263103	37.3704	134.316	571753122	88.2602	149398	115	4764449	207	5813	4770469	135.064
311189_263186	37.3869	132.016	562361975	88.3224	149395	78	4851889	55	297	4852241	130.587
311189_264103	37.9162	110.308	480554321	90.3269	149519	76	4934708	64	32	4934804	107.375
311189_264186	37.9538	120.505	525783555	90.4661	172029	68	4852101	50	46	4852197	119.405
311189_265103	37.5349	117.465	503693580	88.908	149519	77	4935646	79	95	4935820	114.199
311189_265186	37.5358	115.074	493452733	88.9104	153736	73	4926033	89	155	4926277	114.038
311189_266186	37.9395	127.284	555057630	90.4161	153672	72	4738287	61	43	4738391	129.093
311189_267103	37.1169	138.067	581229628	87.285	135691	178	4976978	399	12178	4989555	132.481
311189_267186	37.0937	121.17	509587685	87.198	180145	81	4902471	93	435	4902999	118.427
311189_268103	37.9416	132.645	578424131	90.4149	171055	84	4833299	89	59	4833447	131.804
311189_268186	37.9493	129.104	563149856	90.4415	149519	73	4851280	63	30	4851373	127.927
311189_269103	37.8201	123.902	537484306	89.9439	172029	59	4721938	43	199	4722180	126.015
311189_269186	37.8313	111.808	485234160	89.983	153736	62	4721717	55	46	4721818	113.799
311189_270103	37.2916	108.171	458845119	87.9505	153736	64	4721174	46	178	4721398	109.822
311189_270186	37.3109	110.403	468702001	88.0236	153736	66	4851575	47	44	4851666	109.173
311189_271103	37.5099	110.082	471477666	88.8033	172029	61	4721033	45	59	4721137	111.853
311189_271186	37.5209	108.51	464953395	88.8428	149519	68	4738111	52	54	4738217	109.952
311189_272103	37.8735	113.01	491308449	90.1402	174378	80	4770059	106	219	4770384	113.762
311189_272186	37.8936	141.147	614128491	90.2135	149395	64	4734832	45	264	4735141	143.263
311189_273103	37.8239	155.835	676103995	89.9561	149385	68	4722680	52	13	4722745	158.463
311189_273186	37.8188	117.565	509932305	89.9329	149519	70	4851538	57	232	4851827	116.462
311189_274103	37.7722	108.606	470304674	89.7861	149519	64	4721111	59	121	4721291	110.497
311189_275103	37.3862	110.942	472623472	88.3286	149519	98	4940541	136	3431	4944108	107.663
311189_276103	37.633	107.192	461677929	89.3012	144782	145	4755386	482	27362	4783230	107.693
311189_276186	37.657	111.834	482136222	89.3876	153724	60	4697783	55	109	4697947	114.407
311189_277103	37.9782	126.829	553901798	90.552	149395	65	4722784	53	74	4722911	129.014
311189_277186	37.9946	118.184	516477020	90.61	149398	72	4813916	51	211	4814178	119.164
311189_278103	37.6496	108.736	468411770	89.3173	149395	65	4722751	49	56	4722856	110.51
311189_278186	37.7477	127.571	551775685	89.6796	149519	75	4851149	66	322	4851537	126.369
311189_279103	36.9382	118.32	494247083	86.6099	149519	99	4955362	287	7282	4962931	114.126
311189_279186	36.9561	140.118	585728952	86.6733	153736	65	4844924	52	26	4845002	138.552
311189_280186	38.0025	125.608	548983483	90.6204	151257	69	4839606	59	351	4840016	124.707
311189_281186	37.5906	114.831	493469760	89.1012	153736	71	4850499	51	134	4850684	113.717
311189_282103	37.5805	94.4138	405555974	89.0631	149395	65	4722902	47	16	4722965	95.9332
311189_282186	37.6109	100.923	434069169	89.1767	171934	64	4844773	55	76	4844904	100.049
311189_284103	37.8636	127.132	552415972	90.094	149360	157	4762624	382	20962	4783968	127.692
311189_284186	37.8436	128.185	556528534	90.0191	172029	63	4713124	52	30	4713206	130.683
311189_285103	37.8054	115.32	500096724	89.9151	149395	68	4722989	54	138	4723181	117.255
311189_285186	37.7956	119.032	515971942	89.8763	149519	80	5041489	77	0	5041566	113.479
311189_286103	37.4364	107.652	459627604	88.5248	153736	68	4744546	56	226	4744828	108.419
311189_286186	37.4056	109.044	464962997	88.4096	149503	74	4857851	76	76	4858003	107.671
311189_287103	37.4595	117.519	502229727	88.6085	149519	79	4748503	77	1394	4749974	118.649
311189_287186	37.4405	143.698	613602537	88.5361	153736	71	4851632	58	48	4851738	142.158
311189_288186	37.9895	137.784	602101912	90.6053	149519	72	4851993	57	79	4852129	136.551
311189_289103	37.6587	107.416	462961259	89.3633	153699	67	4721937	58	19	4722014	108.974
311189_290103	37.3297	87.2569	370715831	88.0895	144745	81	4933971	88	309	4934368	84.7397
311189_290186	37.3493	100.351	426684532	88.1597	172029	63	4720462	59	279	4720800	101.948
311189_291103	37.33	102.916	437256717	88.0916	143659	85	4934810	93	290	4935193	99.9584
311189_291186	37.3466	116.546	495507091	88.1528	149519	72	4744676	67	135	4744878	117.837
311189_292103	37.6618	111.578	480784316	89.3418	153736	146	4781745	447	20571	4802763	111.572
311189_292186	37.6686	108.5	467663290	89.369	180254	84	4931252	104	1121	4932477	105.662
311189_293103	37.9623	97.7533	426554617	90.4745	153726	79	4934899	96	475	4935470	95.1505
311189_293186	37.9702	128.864	562457035	90.4984	153736	70	4853242	47	84	4853373	127.655
311189_294103	38	222	559272506	90	172209	63	4713470	56	85	4713611	131
311189_294186	37.8165	128.637	557934780	89.9293	5058	3113	5497042	471	31663	5529176	110.784
311189_295103	37.0931	112.787	474254736	87.1839	149398	148	4975061	625	22110	4997796	108.126
311189_296186	37.9621	132.803	579468751	90.4698	153736	67	4844978	56	81	4845115	131.77
311189_301186	37.8598	141.729	615910971	90.1039	149398	80	4934213	77	33	4934323	137.932
311189_302103	37.7952	133.451	578250454	89.8412	149395	66	4725517	57	22	4725596	135.203
311189_302186	37.7879	123.721	535911796	89.8114	149519	70	4852090	48	9	4852147	122.518
311189_303103	37.9173	120.332	524133521	90.3119	149519	76	4934663	88	73	4934824	117.109
311189_303186	37.9564	144.115	628703965	90.4526	172115	65	4733284	47	57	4733388	146.253
343076_201101	36.6853	98.4321	408240849	85.9929	149395	77	4851632	60	51	4851743	97.078
343076_201196	37.19	122.477	518896236	87.8433	149349	77	4849959	71	467	4850497	121.034
343076_202113	33.3807	97.2836	345516447	73.6397	149398	71	4845365	63	142	4845570	94.2894
343076_202184	37.2445	137.153	582592491	88.0728	149395	94	4893984	283	834	4895101	134.452
343076_203125	37.2802	162.257	689987270	88.17	153990	82	4903194	125	3	4903322	158.658
343076_203172	37.0823	121.347	511862387	87.4597	153747	73	4812299	78	900	4813277	120.882
343076_204137	36.1488	125.387	508265776	84.0471	153736	72	4744782	47	43	4744872	126.328
343076_204160	37.4537	133.808	573388529	88.8484	153736	72	4811823	68	696	4812587	133.515
343076_205148	37.1934	117.16	496568983	87.8783	144664	86	4929092	88	959	4930139	114.001
343076_205149	36.1826	119.273	484096291	84.1533	149451	68	4836996	46	199	4837241	117.839
343076_206136	37.1422	125.217	529575746	87.6898	149998	72	4733768	57	761	4734586	126.836
343076_206161	36.7636	137.063	570390905	86.285	149395	70	4813678	57	11	4813746	136.367
343076_207124	37.1543	126.115	533507755	87.7114	153736	78	4743520	55	783	4744358	127.448
343076_207173	36.569	93.6655	386584001	85.575	153747	69	4814673	59	102	4814834	93.1082
343076_208112	37.0168	108.095	454702589	87.2174	144781	74	4733537	69	789	4734395	109.431
343076_209102	36.2324	121.077	492410645	84.3232	149398	71	4845037	71	81	4845189	119.406
343076_209195	37.2335	123.989	526335019	88.0158	143670	92	5043552	93	496	5044141	117.912
343076_210114	35.1952	109.981	426856386	80.4724	149395	76	4852429	73	31	4852533	110.678
343076_210183	37.1889	132.258	560368200	87.8483	153741	70	4721949	94	414	4722457	134.348
343076_211126	36.7852	138.209	575699344	86.3658	149395	77	4852473	61	62	4852596	136.436
343076_211171	37.3017	142.124	604910885	88.2485	162716	73	4850631	56	415	4851102	140.539
343076_212138	35.0904	92.0557	355529068	80.0769	149359	72	4844050	62	65	4844177	90.1296
343076_212159	37.2558	120.087	510312156	88.1094	153747	75	4850572	58	623	4851253	118.784
343076_213147	37.1717	121.858	516014898	87.7996	162716	76	4850593	54	909	4851556	120.505
343076_213150	36.6394	120.024	496838876	85.8283	151257	71	4837832	54	11	4837897	118.723
343076_214135	37.2766	136.609	580962828	88.1761	149395	81	4849663	65	886	4850614	135.12
343076_214162	36.0264	120.019	483690042	83.5606	144781	70	4734818	60	89	4734967	120.966
343076_215123	36.9321	98.5002	412893290	86.9127	153747	75	4850320	60	1247	4851627	97.2889
343076_215174	36.7178	133.456	554296221	86.1168	149998	70	4734641	63	72	4734776	134.931
343076_216111	37.3315	137.623	586587121	88.3737	149395	80	4852041	65	507	4852613	136.071
343076_217103	36.0733	86.5099	349419650	83.746	149399	70	4713362	82	25	4713469	87.6125
343076_217194	37.2298	120.84	512940317	88.0111	144782	81	4850912	64	702	4851678	119.489
343076_218115	36.568	126.31	521276810	85.5685	149519	77	4745467	64	122	4745653	127.412
343076_218182	37.249	140.014	594727428	88.0701	149395	78	4851192	56	587	4851835	138.459
343076_219127	36.8476	112.594	470245984	86.5953	153747	74	4815177	73	144	4815394	111.998
343076_219170	37.0131	104.409	439152294	87.2089	153747	80	4850356	69	915	4851340	103.169
343076_220139	35.3238	117.564	459086511	80.9658	153729	65	4837425	65	73	4837563	115.669
343076_220158	37.1362	103.377	437179705	87.6833	143659	84	4848541	69	1111	4849721	102.253
343076_221146	37.0866	128.873	543787275	87.4882	153747	77	4744343	60	396	4744799	130.29
343076_221151	36.0802	141.193	570456216	83.7708	153736	72	4744779	51	66	4744896	142.135
343076_222134	37.1011	120.444	508482926	87.5337	149395	79	4850543	69	731	4851343	119.029
343076_222163	35.6773	121.566	482384092	82.2739	153736	76	4744766	58	40	4744864	122.07
343076_223122	37.1245	120.493	509191174	87.6198	149395	74	4843000	71	1018	4844089	119.302
343076_223175	36.0079	134.853	543072103	83.4984	149389	77	4845692	56	76	4845824	132.844
343076_224110	37.2211	123.066	522101545	87.9627	162714	69	4729713	56	749	4730518	124.789
343076_224187	36.1569	122.435	496337992	84.0534	149519	63	4721546	69	57	4721672	123.915
343076_225104	35.0908	131.494	507878061	80.082	149389	67	4733058	72	72	4733202	133.344
343076_225193	37.1859	127.367	539664170	87.8518	145279	74	4844221	59	376	4844656	126.112
343076_226116	36.1947	139.889	568012342	84.1894	149998	70	4735143	56	48	4735247	141.192
343076_226181	37.2808	148.459	631461754	88.1907	151058	67	4738537	68	648	4739253	150.28
343076_227128	36.5635	106.699	440281665	85.5564	153747	70	4845046	61	57	4845164	105.425
343076_228140	35.1443	128.242	496601285	80.2898	147382	79	4901599	111	682	4902392	124.43
343076_228157	37.0925	103.419	436525308	87.517	144818	79	4851424	62	548	4852034	102.223
343076_229145	37.1908	107.895	457269837	87.8723	149519	75	4742942	58	718	4743718	109.113
343076_229152	35.1725	100.707	390541183	80.406	153742	69	4720630	55	57	4720742	101.453
343076_230133	36.9825	106.865	448949044	87.1052	144789	76	4842356	62	1021	4843439	105.759
343076_230164	36.1669	122.074	495132338	84.0973	144782	73	4845076	55	23	4845154	120.398
343076_231121	37.2642	125.254	532310689	88.1162	153970	87	4900161	95	720	4900976	122.56
343076_231176	36.7299	125.191	520248606	86.1632	149395	73	4828725	61	28	4828814	124.049
343076_232109	37.2542	122.416	520117735	88.0939	144782	80	4850118	66	606	4850790	121.059
343076_232188	35.1191	121.207	468840764	80.2014	172029	67	4844862	50	19	4844931	118.973
343076_233105	37.0106	131.494	552922418	87.1846	149395	77	4852172	50	86	4852308	131.346
343076_233192	37.1369	129.079	545670920	87.6511	153747	72	4811991	66	544	4812601	128.615
343076_234117	36.1937	137.039	556467579	84.1932	153747	73	4814941	55	42	4815038	136.016
343076_234180	37.2287	132.595	562743273	87.9969	149399	75	4729221	86	735	4730042	134.468
343076_235168	36.9149	108.037	452489410	86.8397	149998	70	4732870	59	1130	4734059	109.347
343076_236141	35.5026	90.2134	355135519	81.6218	153747	68	4814544	58	85	4814687	89.2234
343076_236156	37.0598	98.9939	417231501	87.3879	151223	71	4716655	87	726	4717468	100.646
343076_237144	37.1231	122.071	515865820	87.6206	149998	71	4734178	50	528	4734756	123.665
343076_237153	35.5347	115.84	456770283	81.7562	153747	73	4851529	58	27	4851614	114.285
343076_238132	37.0856	123.82	522410137	87.4792	153729	79	4743614	68	1164	4744846	125.142
343076_238165	35.9208	140.466	563480621	83.1748	153736	69	4847144	60	30	4847234	138.289
343076_239120	37.1087	109.639	463023155	87.5631	153737	79	4849122	62	1080	4850264	108.41
343076_239177	36.0162	115.82	466626029	83.5347	149389	77	4852355	67	76	4852498	113.953
343076_240108	37.1771	123.943	524852232	87.8003	153718	80	4779389	90	654	4780133	124.374
343076_240189	36.7774	148.074	616629665	86.3434	151224	69	4714005	64	32	4714101	150.475
343076_241106	36.4166	115.252	472615078	85.0237	153731	72	4713849	53	28	4713930	116.994
343076_241191	37.2119	122.339	518892708	87.9419	149398	77	4851200	60	665	4851925	120.987
343076_242118	36.2961	127.132	518579558	84.5753	145309	77	4852105	55	54	4852214	125.302
343076_242179	37.3483	145.398	620143222	88.4335	144683	75	4734091	59	467	4734617	147.347
343076_243130	36.6766	117.478	487079562	85.9655	153747	69	4814739	59	46	4814844	116.825
343076_243167	36.9476	109.218	458131470	86.9717	144776	88	5039225	93	1202	5040520	103.844
343076_244142	35.4431	89.423	351068231	81.4001	149395	73	4851697	59	89	4851845	87.7167
343076_244155	37.0995	101.415	428215278	87.547	144781	72	4733260	50	1035	4734345	102.77
343076_245154	36.2156	107.438	436673774	84.2716	149398	76	4889554	65	69	4889688	105.045
343076_246166	36.0016	132.576	533761551	83.4769	149613	72	4816964	56	82	4817102	131.384
343076_247178	35.8615	105.097	420499481	82.958	153747	70	4815197	67	103	4815367	104.158
343076_248190	35.25	126.009	490414946	80.6945	149393	69	4714471	64	129	4714664	127.199
343076_249107	36.9004	144.026	602797785	86.7786	153736	71	4814383	56	51	4814490	143.325
343076_250119	36.8004	131.728	548997302	86.4121	153747	70	4814666	63	79	4814808	131.054
343076_251131	35.8373	121.355	484997684	82.864	153736	73	4852201	53	37	4852291	119.265
343076_252143	35.3317	136.197	531961841	80.9831	149395	77	4852342	74	94	4852510	133.512
343076_253155	35.919	127.359	510970201	83.1855	149395	69	4837725	58	85	4837868	125.694
343076_254167	34.2949	109.482	407161232	77.1095	153729	68	4837694	49	62	4837805	107.077
343076_255179	35.9842	129.388	520559808	83.4176	153747	73	4851869	50	0	4851919	127.331
343076_256191	37.0267	299.749	1261281064	87.2443	149295	90	4899228	121	38	4899387	293.199
343076_257108	36.3235	138.422	565180764	84.6576	149359	72	4813344	71	51	4813466	137.417
343076_258120	36.5139	125.36	516126555	85.3653	149359	76	4851326	55	51	4851432	123.623
343076_259132	34.9342	116.535	446819366	79.4981	153718	67	4840050	56	112	4840218	114.24
343076_260144	35.4849	116.784	459412589	81.565	172029	72	4851842	53	52	4851947	114.649
343076_261156	34.8586	120.387	459988184	79.223	149519	67	4722054	75	85	4722214	121
343076_262168	35.3176	110.605	431734650	80.9329	153736	73	4745173	64	46	4745283	110.895
343076_263180	36.1552	148.923	603701370	84.0511	153719	68	4845746	51	54	4845851	146.849
343076_264192	36.6913	130.074	539691136	86.0277	162714	68	4730563	54	62	4730679	131.693
343076_265109	35.5104	106.768	420416673	81.6434	144817	69	4735190	53	76	4735319	107.368
343076_266121	35.8355	123.997	495587095	82.8692	149489	70	4741870	54	21	4741945	124.805
343076_267133	36.3116	126.393	515924673	84.6339	149489	71	4816980	50	38	4817068	125.492
343076_268145	36.7013	113.137	469679044	86.0753	144781	70	4735176	60	79	4735315	114.462
343076_269157	36.3692	120.411	492790114	84.8554	153681	65	4729518	65	96	4729679	121.794
343076_270169	36.7734	126.149	525215654	86.325	145008	89	4902713	124	52	4902889	123.225
343076_271181	36.5834	130.622	539446280	85.6278	143659	76	4814597	64	43	4814704	129.838
343076_272193	36.6839	156.367	648551759	85.9967	144782	78	4745662	47	45	4745754	157.781
343076_273110	36.4449	162.796	668211715	85.1045	144817	70	4734691	68	74	4734833	164.433
343076_274122	36.387	113.981	466716015	84.8992	149395	72	4814738	62	91	4814891	113.228
343076_275134	35.0455	114.432	441096702	79.9224	117914	92	4937221	88	79	4937388	110.084
343076_276146	36.7492	114.523	476837072	86.3297	153747	74	4852182	65	67	4852314	113.205
343076_277158	36.698	110.346	458007264	86.0597	149484	81	4934206	76	130	4934412	107.082
343076_278170	36.0202	114.888	462951177	83.5494	153736	73	4745480	56	72	4745608	115.624
343076_279182	35.8581	118.138	472623995	82.9486	153748	71	4845646	63	62	4845771	116.363
343076_280194	36.6627	133.537	553358254	85.9187	144782	79	4851635	54	93	4851782	131.789
343076_282123	36.7359	113.849	473213637	86.1807	153737	68	4738322	59	31	4738412	115.082
343076_283135	37.124	138.971	587129413	87.5974	153736	78	4852040	68	34	4852142	137.276
343076_284147	36.981	149.049	626043692	87.0877	149395	78	4852181	65	35	4852281	147.253
343076_285159	36.2356	120.9	491843317	84.3497	144781	69	4735011	63	43	4735117	122.062
343076_286171	36.1554	121.592	492891934	84.0484	144736	80	4851944	55	30	4852029	119.72
343076_287183	35.5506	117.494	463572491	81.8059	144782	77	4851982	63	12	4852057	115.378
343076_288195	36.9544	129.872	544904624	86.9937	143670	72	4722372	64	58	4722494	131.805
343076_289112	35.5994	132.821	525053224	81.963	144782	67	4721099	56	40	4721195	133.92
343076_290124	36.8914	118.976	497772794	86.7469	144782	68	4735297	61	34	4735392	120.388
343076_291136	36.6796	131.494	545283948	85.9802	149398	77	4852104	58	65	4852227	132.575
343076_292148	36.2094	116.187	472187037	84.2637	153747	75	4744793	65	50	4744908	116.812
343076_293160	35.8767	116.306	465726420	83.0258	149395	73	4844877	49	61	4844987	114.591
343076_294172	36.2278	137.563	559377373	84.3111	144772	78	4851484	59	30	4851573	135.493
343076_295184	36.1928	165.664	672619106	84.1828	149395	80	4852183	71	89	4852343	163.115
343076_296196	36.6031	144.271	596290859	85.6961	153981	75	4793179	122	53	4793354	144.007
343077_201101	36.2038	55.2275	224150116	84.1523	149395	76	4851943	62	214	4852219	54.3752
343077_201196	36.4927	99.9842	410973924	85.2247	153747	71	4738930	56	70	4739056	100.887
343077_202113	33.0862	65.6781	229434101	72.4303	143932	73	4813622	69	355	4814046	63.5888
343077_202184	36.5956	123.35	509464189	85.636	149395	74	4845806	71	509	4846386	121.838
343077_203125	36.2946	77.2244	314692512	84.4918	151438	67	4722670	62	22	4722754	78.1785
343077_203172	36.6265	135.823	561560133	85.7249	153747	69	4814161	59	12	4814232	135.045
343077_204137	35.0244	69.0193	265478449	79.752	148825	70	4722017	84	678	4722779	69.2785
343077_204160	36.4865	118.622	487681225	85.2419	149998	69	4735512	48	47	4735607	119.921
343077_205148	36.4117	140.268	574687664	84.9486	153747	72	4809091	61	44	4809196	139.563
343077_205149	35.967	86.1234	345866114	83.2663	151257	68	4730736	46	58	4730840	86.8205
343077_206136	36.5503	113.433	467499160	85.452	144781	78	4812526	63	9	4812598	112.794
343077_206161	36	144	335215152	83	149998	78	4810790	71	60	4810921	83
343077_207124	36.3714	84.5323	345623832	84.7742	153738	71	4783777	64	71	4783912	86.2949
343077_207173	36.532	88.4917	364360222	85.3712	153747	67	4813846	63	43	4813952	87.7152
343077_208112	36.4304	221.056	906285872	85.0052	149395	70	4814538	57	34	4814629	219.637
343077_208185	36.5595	79.6051	328158818	85.4724	151222	87	4791090	107	109	4791306	79.4861
343077_209102	36.0575	93.8998	378586428	83.5955	149398	77	4852673	68	149	4852890	92.3195
343077_209195	36.639	119.749	495404532	85.777	149519	76	4814846	57	37	4814940	119.051
343077_210114	34.3482	70.1427	261208000	77.2123	153719	68	4731128	59	20	4731207	69.9967
343077_210183	36.4611	107.86	442777608	85.1158	149395	77	4852429	64	55	4852548	106.344
343077_211126	36.0453	79.6138	320871210	83.5651	153735	68	4734914	56	55	4735025	80.2649
343077_211171	36.4708	106.448	437137844	85.1458	149395	68	4814073	61	16	4814150	108.467
343077_212138	35.2811	97.9707	381401174	80.7176	153731	67	4714135	58	124	4714317	98.7966
343077_212159	36.5453	110.073	453601010	85.4431	149998	73	4735616	60	78	4735754	111.267
343077_213147	36.7439	130.958	544257940	86.1702	153671	88	4899564	118	13	4899695	128.014
343077_213150	36.4938	125.593	516294819	85.2346	149398	72	4845474	71	94	4845639	123.989
343077_214135	36.6395	110.008	455116630	85.779	153747	72	4814559	80	56	4814695	109.36
343077_214162	35.7932	109.573	436595835	82.6151	149484	67	4753888	72	97	4754057	109.838
343077_215123	36.6409	101.921	421649145	85.777	153747	77	4851464	59	54	4851577	100.546
343077_215174	36.5257	110.203	453567263	85.3358	143670	78	4814811	57	71	4814939	109.462
343077_216111	36.753	132.221	549708361	86.2012	153738	73	4847593	60	41	4847694	130.306
343077_216186	35.8654	91.5888	366184138	82.8972	149395	76	4853736	59	98	4853893	89.9996
343077_217103	35.7452	67.5235	268510120	82.4496	153747	74	4852574	73	103	4852750	66.3177
343077_217194	36.7451	102.209	424800355	86.1748	149395	79	4852009	55	12	4852076	100.878
343077_218115	36.1993	112.101	454838795	84.126	149398	74	4846213	60	32	4846305	110.558
343077_218182	36.4379	118.149	484513559	85.0272	153704	79	4745232	73	64	4745369	119.009
343077_219127	36.8086	110.618	460920270	86.3937	153741	64	4722425	69	63	4722557	112.223
343077_219170	37.01	173.524	729256902	87.137	144781	73	4735463	61	71	4735595	175.663
343077_220139	34.6703	93.4169	353297842	78.4149	148825	68	4723134	64	72	4723270	93.551
343077_220158	36.636	109.163	451667776	85.7876	149395	78	4852138	63	21	4852222	107.764
343077_221146	36.0414	101.279	408287142	83.5854	143659	129	5038870	231	9492	5048593	95.812
343077_221151	35.4282	103.188	404429393	81.2639	149389	75	4735173	60	52	4735285	103.589
343077_222134	36.3073	104.608	426619945	84.5585	153747	77	4852090	64	27	4852181	103.075
343077_222163	35.0868	103.527	399359579	79.9822	143670	78	4815021	47	48	4815116	102.009
343077_223122	36.4632	105.815	434457468	85.1303	151259	70	4714981	59	60	4715100	107.355
343077_223175	35.2291	99.0885	384726730	80.5029	153701	66	4771510	81	25	4771616	98.5301
343077_224110	36.5575	128.768	530829075	85.4734	149385	78	4852399	62	52	4852513	127.022
343077_224187	35.5593	107.195	422650100	81.7503	153692	87	4813015	213	42	4813270	106.014
343077_225104	34.2786	86.3442	320445532	76.9492	150168	66	4681361	61	218	4681640	86.9938
343077_225193	36.9761	161.698	678675318	87.0244	149484	72	4845407	62	66	4845535	159.994
343077_226116	35.7065	111.236	441493783	82.2927	149295	68	4776457	64	55	4776576	110.949
343077_226181	36.7687	141.124	587046330	86.2487	153737	78	4852292	64	13	4852369	138.984
343077_227128	36.3906	108.707	444844368	84.8466	150398	70	4771760	71	72	4771903	108.979
343077_227169	36.6073	129.956	536868624	85.6556	153747	76	4815595	62	16	4815673	129.161
343077_228140	34.2181	97.1212	359399486	76.7266	162671	65	4836550	59	31	4836640	94.6467
343077_228157	36.5789	121.319	500712676	85.574	153747	72	4851487	62	36	4851585	119.756
343077_229145	36.885	134.784	563580035	86.6964	149395	72	4837794	55	32	4837881	133.558
343077_230133	36.5511	127.593	525896383	85.4588	149323	78	4850300	60	64	4850424	125.779
343077_231121	36.5061	126.135	518782615	85.2768	149998	78	4811792	71	50	4811913	125.42
343077_231176	36.1913	104.234	422808829	84.1043	149398	77	4850640	56	291	4850987	102.283
343077_232109	36.7902	250.448	1042951309	86.3436	153747	74	4851802	55	34	4851891	247.417
343077_233105	36.8871	127.558	533252713	86.6781	153805	86	4933604	130	99	4933833	123.421
343077_234180	36.7006	119.504	495696985	86.0038	144563	78	4815150	59	32	4815241	118.842
343077_235129	36.523	107.437	442165528	85.3327	143670	88	4904492	175	2125	4906792	103.992
343077_235168	36.8697	170.896	713909042	86.6151	143681	83	4811860	74	55	4811989	170.142
343077_236156	36.7134	140.625	583653031	86.0547	153747	75	4854089	60	45	4854194	138.761
343077_237144	36.3953	127.861	523492087	84.8895	151224	69	4713937	50	221	4714208	129.77
343077_238132	36.3498	124.606	509115682	84.7148	149998	69	4735710	62	61	4735833	125.821
343077_239120	36.6147	125.805	519918706	85.6881	149395	73	4846672	58	51	4846781	124.285
343077_240108	36.7041	137.651	570995860	86.0076	153728	74	4854505	57	8	4854570	135.78
343077_241191	36.441	194.28	796974139	85.055	153747	75	4852692	60	2	4852754	191.566
343077_242179	36.7059	144.09	597848977	86.028	144759	72	4777481	61	11	4777553	144.419
343077_243167	36.5497	146.854	605193013	85.446	153671	86	4898616	108	36	4898760	143.449
343077_244155	36.7701	148.749	618981629	86.2792	153747	69	4813594	61	43	4813698	148.139
343077_245143	36.5848	161.351	665811173	85.5585	153747	73	4852527	56	26	4852609	159.263
343077_246131	36.4453	139.659	572999813	85.0684	151223	68	4721577	66	244	4721887	141.51
343077_247119	36.4883	140.219	576193594	85.201	153747	75	4852107	58	43	4852208	138.348
343077_248107	36.755	139.431	579761046	86.2129	149302	88	4899477	107	50	4899634	136.359
343077_249190	36.7579	145.488	604970239	86.2166	153747	75	4745421	75	69	4745565	146.864
343077_250178	36.5136	133.364	548710635	85.3073	144746	72	4734948	49	15	4735012	134.743
343077_251166	36.5172	139.414	573722468	85.3253	153752	72	4745148	55	55	4745258	140.614
343077_252154	36.507	136.737	562549629	85.3018	144703	75	4735781	62	45	4735888	138.175
343077_253142	36.586	143.912	593999564	85.5798	153742	72	4715247	68	12	4715327	146.134
343077_254130	36.9689	170.983	717484000	87.0046	144781	79	4811741	61	20	4811822	170.39
343077_255118	36.8887	146.164	611154541	86.6951	149399	74	4715368	64	33	4715465	148.575
343077_256106	36.7116	134.915	559891706	86.0455	149393	70	4714666	52	51	4714769	137.087
343077_257189	36.716	139.581	579395379	86.066	123530	104	5046008	114	49	5046171	132.474
343077_258177	36.5199	140.867	579752871	85.3331	149998	73	4735445	64	11	4735520	142.356
343077_259165	36.7021	163.266	677243710	86.0064	162656	82	4791499	102	0	4791601	163.251
343077_260153	36.5886	143.773	593617579	85.6075	144782	74	4814557	62	52	4814671	143.004
343077_261141	36.529	144.348	594395856	85.3781	153742	70	4715033	71	48	4715152	146.564
343077_262129	36.7961	142.5	593530962	86.36	144829	69	4734871	62	39	4734972	144.225
343077_263117	36.6192	138.628	573014204	85.7031	153735	68	4735415	45	25	4735485	140.174
343077_264105	36.9515	150.554	631213041	86.9293	149519	77	4744675	66	10	4744751	152.114
343077_265188	36.515	116.338	478768447	85.3268	149395	70	4814099	60	201	4814360	115.678
343077_266176	36.6421	138.736	574077961	85.7958	153671	86	4792851	96	3	4792950	138.596
343077_267164	36.6073	121.878	503536620	85.6621	151259	71	4714376	67	34	4714477	123.781
343077_268152	36.5086	126.469	520369017	85.3121	149519	76	4913683	56	38	4913777	122.999
343077_269140	36.6566	137.756	570289008	85.8353	149395	76	4852199	62	3	4852264	136.248
343077_270128	36.6269	124.538	514890684	85.7225	153747	77	4852161	49	40	4852250	122.846
343077_271116	36.5347	117.168	482523418	85.3871	153747	75	4851852	58	105	4852015	115.604
343077_272104	36.7695	42.0102	174752534	86.2485	153741	70	4851365	58	337	4851760	41.475
343077_273187	36.769	211.587	880206671	86.254	153747	70	4845319	56	4	4845379	209.205
343077_274175	36.416	119.088	487930467	84.9517	149998	70	4734431	62	7	4734500	120.346
343077_275163	36.5475	91.1128	375469012	85.4432	143670	75	4807325	70	24	4807419	90.7186
343077_276151	36.4516	145.31	596818432	85.1587	149398	76	4853343	61	13	4853417	143.507
343077_277139	36.7457	137.148	570017371	86.1753	149958	83	4810099	64	11	4810174	136.489
343077_278127	36.7651	154.934	644449840	86.243	149519	74	4745410	59	7	4745476	156.424
343077_279115	36.7728	148.584	618209982	86.2673	153747	75	4852969	59	42	4853070	146.707
343077_280103	36.7634	167.276	695686390	86.2308	153747	77	4852503	60	5	4852568	165.142
343077_281186	36.3122	168.004	685087119	84.5489	144817	81	4812196	77	115	4812388	167.028
343077_282174	36.744	154.8	643233449	86.1552	149398	74	4846261	61	40	4846362	153.005
343077_283162	36.5274	115.074	473703910	85.3521	153747	70	4829965	65	80	4830110	114.015
343077_284150	36.5237	130.901	538847869	85.3504	148825	68	4716569	60	75	4716704	132.751
343077_285138	36.5859	133.318	550275012	85.58	149389	73	4844423	57	28	4844508	131.763
343077_286126	37	276	667416568	86	153747	72	4842197	56	38	4842291	158
343077_287114	36.798	60.0223	250012425	86.3637	153747	76	4852759	67	235	4853061	59.2662
343077_288102	36.777	160.497	667952843	86.2904	149395	77	4853399	63	7	4853469	158.43
343077_289112	34.4297	100.162	374341260	77.4903	149627	76	4725441	67	60	4725568	99.8661
343077_289185	36.5389	144.019	593305809	85.4166	149317	73	4840964	68	5	4841037	142.412
343077_290124	36.357	97.0297	396477701	84.7221	149395	69	4808475	67	240	4808782	96.4934
343077_290173	36.7776	148.946	619846270	86.2858	149395	74	4814651	53	3	4814707	148.191
343077_291136	36.0989	123.34	498368686	83.7778	149998	80	4811853	66	34	4811953	122.449
343077_291161	36.6238	160.322	662781476	85.7155	153704	67	4829075	55	377	4829507	158.955
343077_292148	35.3471	94.7705	370159659	80.9839	149395	72	4738279	61	102	4738442	95.1696
343077_292149	36.7783	137.111	570647201	86.2938	153704	63	4721988	64	43	4722095	139.156
343077_293160	35.0306	97.4689	375042376	79.7805	144776	76	4745293	63	85	4745441	97.4472
343077_294125	36.8554	139.752	583538639	86.5752	153747	75	4851890	51	28	4851969	138.026
343077_294172	35.5073	111.296	437736079	81.5486	149389	69	4845703	67	120	4845890	109.316
343077_295113	36.5293	216.289	890546258	85.3698	149395	74	4829276	58	14	4829348	214.368
343077_295184	35.0285	131.598	506289822	79.7685	144782	74	4815409	70	56	4815535	129.683
343077_296101	36.7059	228.012	945981761	86.0216	149998	69	4735179	66	4	4735249	230.603
343077_296196	36.0202	229.31	923124471	83.4681	153747	79	4853805	56	2	4853863	225.437
343078_201101	36.7764	76.3029	317412043	86.2511	153736	68	4721534	59	57	4721650	77.3143
343078_202113	33.8883	80.9686	294692759	75.4633	162714	71	4837316	58	100	4837474	78.5379
343078_203125	37.175	140.275	593518614	87.7277	153747	71	4846759	47	18	4846824	138.749
343078_204137	36.2067	117.862	478479329	84.1728	149395	81	4752389	104	44	4752537	118.44
343078_205149	36.3021	100.466	409415605	84.4941	145380	69	4734655	49	51	4734755	101.259
343078_206161	36.6938	109.725	454814544	85.9429	149389	72	4736187	56	35	4736278	110.827
343078_207173	36.8716	98.3326	410730294	86.6048	149395	77	4852284	63	95	4852442	97.0219
343078_208185	36.9921	100.089	420222754	87.0513	144782	75	4738399	55	86	4738540	101.162
343078_209102	35.956	91.4016	366784157	83.2031	153720	70	4730389	60	71	4730520	92.0005
343078_210114	35.0312	83.803	322439924	79.7759	153686	66	4570573	60	598	4571231	86.9139
343078_212138	35.6956	117.83	467460351	82.2571	149398	71	4851817	64	103	4851984	115.619
343078_213150	36.9398	142.91	598703365	86.8626	153747	78	4852981	52	43	4853076	141.013
343078_214162	36.0297	106.448	428571002	83.4773	144782	81	4853626	54	82	4853762	105.439
343078_215174	36.5388	125.208	515547046	85.3728	162712	69	4733584	57	2	4733643	126.418
343078_216186	36.0144	105.745	425483837	83.4266	151257	73	4730950	66	61	4731077	106.513
343078_217103	36.0216	72.4041	291446648	83.46	149519	68	4829747	56	98	4829901	74.3206
343078_218115	36.5392	128.54	529277244	85.3745	149395	72	4814159	54	18	4814231	127.711
343078_219127	37.0828	149.409	629726916	87.3895	143827	73	4734935	74	39	4735048	151.237
343078_220139	35.0842	110.829	427420603	79.962	143670	74	4724049	55	54	4724158	111.138
343078_221151	36.2092	144.814	587872725	84.1694	149395	79	4852579	65	23	4852667	142.446
343078_222163	35.4989	111.743	439269484	81.5069	144782	69	4721148	54	67	4721269	112.353
343078_223175	35.3401	93.4827	364808782	80.9127	153747	72	4814305	59	101	4814465	92.133
343078_224187	36.4137	144.962	593710127	84.9184	5667	3272	6184391	803	32354	6217548	110.436
343078_225104	34.7464	102.598	389379706	78.6897	149395	77	4852324	55	118	4852497	99.797
343078_226116	35.8213	102.546	409022353	82.7014	144781	73	4735484	51	62	4735597	103.041
343078_227128	36.6643	116.397	481903260	85.8422	151224	72	4713601	56	39	4713696	118.17
343078_228140	35.0365	126.511	486919333	79.8017	149519	70	4814377	72	26	4814475	124.6
343078_229152	35.6147	128.208	506822888	81.9642	153747	74	4852587	62	32	4852681	125.702
343078_230164	35.8732	106.448	425613223	82.9012	149992	75	4741790	59	45	4741894	106.533
343078_231176	36.4588	105.752	433958296	85.0831	149395	84	5042287	93	59	5042439	100.243
343078_232188	34.6376	92.0449	347508403	78.2796	149550	70	4698564	87	44	4698695	92.4012
343078_233105	36.7524	117.676	489057443	86.1695	143427	77	4725168	56	5	4725229	119.173
343078_234117	35.5753	104.687	413027470	81.8026	153747	75	4852566	61	18	4852645	102.615
343078_235129	36.7628	137.205	570478463	86.2088	145845	72	4734986	55	57	4735098	138.72
343078_236141	35.6648	107.432	425603275	82.1401	153742	70	4716076	51	113	4716240	108.418
343078_237153	35.6015	112.71	445285683	81.9145	156227	70	4733609	50	25	4733684	114.653
343078_238165	35.594	115.84	457329607	81.8563	149501	73	4717592	77	42	4717711	118.972
343078_239177	36.1225	128.596	520063354	83.8518	153726	66	4842255	46	15	4842316	126.783
343078_240189	36.0526	96.4545	388811257	83.5794	153747	67	4814017	70	109	4814196	95.5988
343078_241106	35.9858	90.2854	362891137	83.3378	147474	71	4730923	52	48	4731023	90.9978
343078_242118	36.0637	115.84	467187406	83.6207	149395	66	4699322	56	10	4699388	118.678
343078_243130	37.1204	181.535	766313771	87.5245	149348	74	4734242	103	92	4734437	183.798
343078_244142	35.6636	104.473	413882625	82.1399	153747	72	4814272	61	86	4814419	103.315
343078_245143	37.0089	87.7073	368493235	87.1117	153747	78	4849487	60	1407	4850954	86.7104
343078_245154	36.6294	149.762	619182490	85.7237	153747	73	4852164	56	53	4852273	147.767
343078_246131	37.3577	108.957	464558581	88.4032	153747	78	4845013	55	870	4845938	107.877
343078_246166	35.5331	104.083	409871897	81.6492	144782	76	4852006	63	40	4852109	101.968
343078_247119	37.336	107.799	459145369	88.3114	145327	87	5040890	82	618	5041590	102.614
343078_247178	35.9907	106.997	430112275	83.3475	153704	68	4722223	69	50	4722342	108.086
343078_248190	34.9925	106.407	408577326	79.6137	153747	73	4739061	72	66	4739199	106.34
343078_249107	36.735	131.449	545868209	86.1017	153729	68	4837020	67	2	4837089	129.993
343078_249190	37.4316	169.064	722997306	88.6682	149395	80	4850180	64	649	4850893	169.153
343078_250119	36.7008	135.508	561878032	85.9725	162714	70	4838636	47	19	4838702	134.016
343078_250178	37.1647	125.888	532431702	87.6923	149484	71	4719292	72	732	4720096	127.866
343078_251131	36.2451	142.801	580556308	84.294	144782	74	4845527	63	30	4845620	140.658
343078_251166	37.1636	136.398	576873298	87.6912	153660	90	4895459	120	803	4896382	133.581
343078_252143	35.1671	196.322	441302493	80.2805	153718	71	4838037	57	60	4838154	111.729
343078_252154	37.368	139.498	595063166	88.4458	149963	76	4732569	64	1004	4733637	141.323
343078_253142	37.3606	159.969	682105940	88.4096	153747	78	4850624	56	1033	4851713	158.218
343078_253155	36.0308	134.625	542279999	83.518	153736	74	4852195	58	33	4852286	134.566
343078_254130	37	161	690592846	89	153736	66	4720808	63	527	4721398	164
343078_254167	34.3223	111.322	413963614	77.1017	144781	70	4735898	76	73	4736047	110.738
343078_255118	37.2112	106.448	451106889	87.8669	153729	69	4834064	45	1224	4835333	108.219
343078_255179	36.0203	122.565	493413206	83.4694	153747	73	4852219	57	49	4852325	120.509
343078_256106	37.3478	173.707	740363983	88.3711	144781	79	4733897	62	572	4734531	176.065
343078_256191	36.5169	116.659	479920028	85.2971	144781	73	4735225	53	45	4735323	117.761
343078_257108	36.0053	134.625	541512465	83.3998	153748	76	4851619	60	36	4851715	132.875
343078_257189	37.2395	175.293	743811481	87.9793	153747	79	4850464	51	653	4851168	173.348
343078_258120	36.3856	121.136	495482327	84.8083	149360	68	4812776	66	20	4812862	120.228
343078_258177	37.2385	133.312	565563614	87.9621	150178	72	4732997	50	671	4733718	135.063
343078_259132	34.7607	113.139	429736489	78.7537	149998	68	4735134	58	23	4735215	112.904
343078_259165	37.3865	169.815	724875599	88.5056	149395	67	4836114	75	652	4836841	168.531
343078_260144	35.523	123.863	487586937	81.6193	146474	80	4812221	69	32	4812322	122.434
343078_260153	37.1364	125.233	529159747	87.6096	153747	82	4849800	65	1043	4850908	125.055
343078_261141	37.0619	131.618	554397851	87.3354	162677	71	4720328	67	1254	4721649	133.667
343078_261156	34.5193	108.788	408465483	77.85	153729	72	4740490	58	27	4740575	108.282
343078_262129	37.508	159.819	685673052	88.9554	153718	70	4835400	48	605	4836053	158.34
343078_262168	35.311	119.551	465931646	80.8073	162677	63	4722755	61	7	4722823	120.141
343078_263117	37.1472	117.565	496892997	87.6332	153681	70	4727385	52	784	4728221	119.146
343078_263180	35.5663	105.605	416470341	81.7677	153671	86	4898350	111	36	4898497	102.437
343078_264105	37.431	164.429	703264812	88.6796	149389	80	4850487	60	797	4851344	162.697
343078_264192	36.284	100.549	409482239	84.438	162714	65	4730904	43	36	4730983	101.54
343078_265109	35.7193	130.186	516911050	82.3254	144776	76	4808748	66	87	4808901	128.823
343078_265188	37.3819	248.378	1060134811	88.4974	144782	79	4830589	61	572	4831222	246.751
343078_266121	35.7922	119.995	478061745	82.6047	149360	78	4851708	58	37	4851803	117.796
343078_266176	37.441	167.651	717329330	88.7148	145871	79	4850236	68	583	4850887	165.891
343078_267133	36.0592	112.184	452465811	83.625	153747	76	4853730	58	87	4853875	110.306
343078_267164	37.1888	136.759	579041090	87.7882	144889	77	4736712	87	1110	4737909	138.455
343078_268145	36.6049	119.73	494562746	85.6446	153726	73	4851544	68	23	4851635	118.12
343078_268152	37.1371	136.814	578117836	87.6129	149302	88	4897230	117	792	4898139	133.938
343078_269140	37.233	146.571	621716874	87.9481	149395	80	4850294	52	721	4851067	144.932
343078_269157	36.3458	122.565	500635019	84.6912	144781	70	4736355	67	59	4736481	123.73
343078_270128	37.6046	172.618	743379245	89.291	144736	77	4742247	65	459	4742771	174.668
343078_270169	36.7542	108.732	451927676	86.1772	149519	70	4828638	58	44	4828740	107.802
343078_271116	37.2875	142.902	607473273	88.1398	144878	79	4744098	67	520	4744685	144.489
343078_271181	36.289	135.51	551970551	84.4556	149519	68	4721720	55	54	4721829	137.069
343078_272104	37.4465	237.523	1016303585	88.7156	144782	74	4812019	58	458	4812535	236.809
343078_272193	36.21	106.256	431307016	84.1622	153747	79	4852400	55	41	4852496	104.513
343078_273110	36.2526	142.408	579118720	84.317	149395	74	4847747	65	58	4847870	140.29
343078_273187	37.37	179.256	764652975	88.4451	162714	70	4835639	59	723	4836421	177.839
343078_274122	36.6164	128.852	532342178	85.6608	145845	71	4730119	73	3	4730195	130.295
343078_274175	37.3587	169.517	722795720	88.4067	149395	81	4850956	78	627	4851661	167.681
343078_275134	35.0478	112.276	432322191	79.8366	149395	72	4842269	63	30	4842362	109.877
343078_275163	37.184	172.055	728347866	87.7719	149302	90	4896943	104	620	4897667	168.524
343078_276146	36.7769	113.398	472313312	86.359	61330	287	5369176	891	5663	5375730	101.058
343078_276151	37.1078	170.93	721775607	87.5523	149519	73	4812139	62	651	4812852	170.495
343078_277139	37.5212	178.263	765228457	89.0044	149395	74	4812610	55	510	4813175	177.789
343078_277158	36.6416	108.587	449223395	85.7763	151222	85	4792322	115	53	4792490	108.443
343078_278127	37.3854	173.806	741906222	88.5049	144782	74	4812400	71	1037	4813508	173.282
343078_278170	35.9128	106.448	426365529	83.0477	153747	75	4852604	62	41	4852707	107.071
343078_279115	37.3359	152.81	650936867	88.3221	149389	78	4850820	70	658	4851548	151.148
343078_279182	35.8056	110.275	439669026	82.6672	149398	76	4852573	56	96	4852725	108.271
343078_280103	37.5279	148.665	638232973	89.0132	149998	70	4733999	59	174	4734232	150.711
343078_280194	36.4322	121.258	497083597	84.9965	153696	77	4851556	57	5	4851618	119.502
343078_281111	35.8249	112.084	447254162	82.7357	149998	79	4812030	60	12	4812102	111.063
343078_281186	36.9217	155.94	652740558	86.7892	149395	72	4811693	65	501	4812259	154.986
343078_282123	36.9915	123.673	519208689	87.0459	149998	71	4735151	66	110	4735327	125.171
343078_282174	37.3919	194.932	832208653	88.5183	149398	73	4812169	77	425	4812671	194.37
343078_283135	37.0074	130.373	547740207	87.1106	149398	67	4814466	65	95	4814626	129.785
343078_283162	37.3817	178.368	761129069	88.4758	149395	74	4844027	54	562	4844643	176.672
343078_284147	36.9411	158.392	663671824	86.8766	144781	71	4735087	50	57	4735194	160.289
343078_284150	37.2958	179.585	763718212	88.1749	144652	76	4843285	56	747	4844088	177.834
343078_285138	37.1538	118.971	502970700	87.6564	153737	76	4843631	62	797	4844490	118.93
343078_285159	35.9605	108.22	434462231	83.2394	149358	80	4815367	90	31	4815488	107.133
343078_286126	37.4334	180.795	773311591	88.6851	153747	76	4851688	59	777	4852524	178.878
343078_286171	35.8484	102.058	407609182	82.8097	149379	85	4815878	110	97	4816085	100.936
343078_287114	37.4515	161.565	691521364	88.7445	153747	72	4812008	86	463	4812557	161.148
343078_287183	35.2429	98.1137	381199627	80.5574	162716	73	4854120	65	87	4854272	95.8115
343078_288102	37.5073	155.984	669236214	88.9572	153736	68	4844894	57	271	4845222	154.568
343078_288195	36.5489	107.159	441508555	85.4262	149519	63	4720926	56	26	4721008	108.608
343078_289185	37.4082	199.209	851198675	88.5943	149395	71	4844673	60	167	4844900	197.394
343078_291161	37.1816	153.107	647999598	87.7531	149998	72	4733999	58	468	4734525	155.072
343078_292149	37.2822	180.94	769088999	88.1302	149398	74	4813512	70	392	4813974	180.361
343078_293137	37.3769	158.934	678177478	88.4727	144704	73	4733693	62	477	4734232	161.068
343078_294125	37.5169	148.813	638658594	88.9838	149389	76	4850813	67	471	4851351	147.254
343078_296101	37.6114	183.885	792219436	89.3268	145327	75	4851770	50	110	4851930	181.999
